# Supplementary material for: Development and validation of a robust immune-related prognostic signature in early-stage lung adenocarcinoma
Source: J Transl Med. 2020 Oct 7;18:380. doi: 10.1186/s12967-020-02545-z (PMC7542703; doi:10.1186/s12967-020-02545-z)
Supplement: Supplementary file 1 — Additional file 1: Table S1. The general information of the enrolled datasets. [file 12967_2020_2545_MOESM1_ESM.xlsx]

## Sheet: Sheet1
Dataset	Year	Platform	Sample	Feature space
GSE30219	2013	GPL570 Affymetrix Human Genome U133 Plus 2.0 Array	total: 307, tumor: 293, normal: 14	ADC: 85, BAS: 39, CARCI: 24, LCC: 3, LCNE: 56, NTL: 14, Other: 4, SCC: 21, SQC: 61
GSE31210	2011	GPL570 Affymetrix Human Genome U133 Plus 2.0 Array	total: 246, tumor: 226, normal: 20	ADC: 226
GSE50081	2013	GPL570 Affymetrix Human Genome U133 Plus 2.0 Array	total: 181, tumor: 181	ADC: 127, LCC: 7, SCC: 42, Other: 5
GSE72094	2015	GPL15048 Merck Human RSTA Custom Affymetrix 2.0 microarray	total: 442, tumor: 442	ADC: 442
TCGA-LUAD	2019	Illumina HiSeq2000 RNA sequencing platform	total: 585, tumor: 526, normal : 59	ADC: 526
