# Supplementary material for: Development and validation of a robust immune-related prognostic signature in early-stage lung adenocarcinoma
Source: J Transl Med. 2020 Oct 7;18:380. doi: 10.1186/s12967-020-02545-z (PMC7542703; doi:10.1186/s12967-020-02545-z)
Supplement: Supplementary file 2 — Additional file 2: Table S2. The baseline characteristics of patients included in this study. [file 12967_2020_2545_MOESM2_ESM.xlsx]

## Sheet: Sheet1
Characteristics	GSE30219 (n, %)	GSE31210 (n, %)	GSE50081 (n, %)	Combinded data set (n, %)	TCGA-LUAD (n, %)	GSE72094 (n, %)
Platform	Affymetrix Human Genome U133 Plus 2.0 Array	Affymetrix Human Genome U133 Plus 2.0 Array	Affymetrix Human Genome U133 Plus 2.0 Array	Affymetrix Human Genome U133 Plus 2.0 Array	Illumina HiSeq2000 RNA sequencing platform	Merck Human RSTA Custom Affymetrix 2.0 microarray
Age
> 65	23 (28.0%)	47 (23.0%)	87 (68.5%)	157 (38.0%)	190 (51.8%)	219 (70.4%)
≤ 65	59 (82.0%)	157 (77.0%)	40 (31.5%)	256 (62.0%)	168 (45.8%)	92 (29.6%)
NA	0 (0.0%)	0 (0.0%)	0 (0.0%)	0 (0.0%)	9 (2.4%)	0 (0.0%)
Gender
Male	64 (78.0)	95 (46.6%）	65 (51.2%)	224 (54.2%)	168 (45.8%)	141(45.3%)
Female	18 (22.0%)	109 (53.4%)	62 (48.8%)	189 (45.8%)	199 (54.2%)	170 (54.7%)
Smoking
Yes	–	99 (48.5%)	92 (72.4)	191 (46.2%)	273 (74.4%)	237 (76.2%)
No	–	105 (51.5%)	23 (18.1%)	128 (31.0%)	49 (13.4%)	26 (8.4%)
NA	–	0 (0.0%)	12 (9.5%)	94 (22.8%)	45 (12.2%)	48 (15.4%)
Stage
I	–	162 (79.4%)	92 (72.4%)	254 (61.5%)	254 (69.2%)	246 (79.1%)
II	–	42 (20.6%)	35 (27.6%)	77 (18.6%)	113 (30.8%)	65 (20.9%)
NA	–	0 (0.0%)	0 (0.0%)	82 (19.9 %)	0 (0.0%)	0 (0.0%)
T stage
T1	69 (84.1%)	–	–	69 (16.7%)	141 (38.4%)	–
T2	12 (14.6%)	–	–	12 (2.9%)	201 (54.8%)	–
T3	1 (1.2%)	–	–	332 (80.4%)	25 (6.8%)	–
N stage
N0	80 (97.6%)	–	–	80 (19.4%)	288 (78.5%)	–
N1	2 (2.4%)	–	–	2 (0.5%)	75 (20.4%)	–
Nx	–	–	–	331 (80.1%)	4 (1.1%)	–
Survival status
Alive	39 (47.6%)	174 (85.3%)	76 (59.8%)	289 (70.0%)	253 (68.9%)	237(76.2%)
Dead	43 (52.4%)	30 (14.7%)	51 (40.2%)	124 (30.0%)	114 (31.1%)	74 (23.8%)
ALK fusion
Yes	–	7 (3.6%)	–	7 (1.7%)	–	–
No	–	197 (96.4%)	–	197 (47.7%)	–	–
NA	–	–	–	209 (50.6%)	–	–
EGFR mutation
Yes	–	116 (56.9%)	–	116 (28.1%)	–	35 (11.3%)
No	–	88 (43.1%)	–	88 (21.3%)	–	276 (88.7%)
NA	–	0 (0.0%)	–	209 (50.6%)	–
KRAS mutation
Yes	–	19 (9.3%)	–	19 (4.6%)	–	105 (33.8%)
No	–	185 (90.7%)	–	185 (44.8%)	–	206 (66.2%)
NA	–	–	–	209 (50.6%)	–	–
TP53 mutation
Yes	–	–	–	–	–	77 (24.8%)
No	–	–	–	–	–	234 (75.2%)
STK11 mutation
Yes	–	–	–	–	–	48 (15.4%)
No	–	–	–	–	–	263 (84.6%)
MYC copy
High	–	16 (7.8%)	–	16 (3.9%)	–	–
Low	–	187 (91.7%)	–	187 (45.3%)	–	–
NA	–	1 (0.5%)	–	210 (50.8%)	–	–
