# Supplementary material for: Development and validation of a robust immune-related prognostic signature in early-stage lung adenocarcinoma
Source: J Transl Med. 2020 Oct 7;18:380. doi: 10.1186/s12967-020-02545-z (PMC7542703; doi:10.1186/s12967-020-02545-z)
Supplement: Supplementary file 9 — Additional file 9: Table S8. The data for Kaplan-Meier survival analysis and ROC analysis. [file 12967_2020_2545_MOESM9_ESM.xlsx]

## Sheet: Sheet1
Training set
GSE30219						GSE31210
Geo_accession	OS (day)	Riskscore	OS (month)	OS (year)	Group	Geo_accession	OS (day)	Status	Riskscore	OS (month)	OS (year)	Group
GSM1465989	6630	70.4058	221	18.1644	Low-risk	GSM773541	743	0	85.6835	24.7667	2.03562	High-risk
GSM748053	3630	65.7494	121	9.94521	Low-risk	GSM773542	2601	0	76.8326	86.7	7.12603	Low-risk
GSM748054	630	74.0175	21	1.72603	High-risk	GSM773544	2369	0	76.0269	78.9667	6.49041	Low-risk
GSM748055	2580	72.0163	86	7.06849	Low-risk	GSM773545	1879	0	80.3778	62.6333	5.14795	High-risk
GSM748057	5850	61.88	195	16.0274	Low-risk	GSM773547	300	1	77.984	10	0.821918	High-risk
GSM748058	2040	64.7342	68	5.58904	Low-risk	GSM773549	1835	0	77.2318	61.1667	5.0274	Low-risk
GSM748064	3540	67.1521	118	9.69863	Low-risk	GSM773550	1828	0	77.0769	60.9333	5.00822	Low-risk
GSM748068	2610	74.5302	87	7.15068	High-risk	GSM773551	1841	1	80.9103	61.3667	5.04384	High-risk
GSM748071	1530	70.2393	51	4.19178	Low-risk	GSM773552	639	1	91.6075	21.3	1.75068	High-risk
GSM748075	1020	78.7345	34	2.79452	High-risk	GSM773553	1311	1	79.9377	43.7	3.59178	High-risk
GSM748077	600	74.5442	20	1.64384	High-risk	GSM773554	1098	0	75.494	36.6	3.00822	Low-risk
GSM748078	1740	63.5333	58	4.76712	Low-risk	GSM773555	1189	0	87.5346	39.6333	3.25753	High-risk
GSM748079	870	75.4035	29	2.38356	High-risk	GSM773556	3863	0	76.2629	128.767	10.5836	Low-risk
GSM748080	1920	75.9038	64	5.26027	High-risk	GSM773558	1856	0	79.5717	61.8667	5.08493	High-risk
GSM748081	3060	70.863	102	8.38356	Low-risk	GSM773559	3067	0	88.0178	102.233	8.40274	High-risk
GSM748083	240	69.4831	8	0.657534	Low-risk	GSM773560	1142	0	89.3624	38.0667	3.12877	High-risk
GSM748085	2670	65.7778	89	7.31507	Low-risk	GSM773561	1825	0	71.3958	60.8333	5	Low-risk
GSM748086	3930	61.8892	131	10.7671	Low-risk	GSM773562	1610	0	78.3053	53.6667	4.41096	High-risk
GSM748087	3030	64.1746	101	8.30137	Low-risk	GSM773563	2014	0	84.0656	67.1333	5.51781	High-risk
GSM748089	750	76.6037	25	2.05479	High-risk	GSM773564	1826	0	77.3989	60.8667	5.00274	Low-risk
GSM748090	2640	64.5675	88	7.23288	Low-risk	GSM773565	2191	0	89.6884	73.0333	6.00274	High-risk
GSM748091	2520	74.6981	84	6.90411	High-risk	GSM773566	3342	0	79.3497	111.4	9.15616	High-risk
GSM748092	3480	73.2422	116	9.53425	Low-risk	GSM773567	1328	0	75.4503	44.2667	3.63836	Low-risk
GSM748094	3240	71.7791	108	8.87671	Low-risk	GSM773568	2925	0	83.7919	97.5	8.0137	High-risk
GSM748100	1380	77.5088	46	3.78082	High-risk	GSM773569	2880	0	72.5258	96	7.89041	Low-risk
GSM748101	5250	71.9616	175	14.3836	Low-risk	GSM773570	1724	0	76.1207	57.4667	4.72329	Low-risk
GSM748102	6090	72.7772	203	16.6849	Low-risk	GSM773571	2765	0	83.183	92.1667	7.57534	High-risk
GSM748103	1770	69.4133	59	4.84932	Low-risk	GSM773572	1529	0	88.0916	50.9667	4.18904	High-risk
GSM748104	2220	66.3173	74	6.08219	Low-risk	GSM773573	221	1	90.6454	7.36667	0.605479	High-risk
GSM748108	1860	73.8935	62	5.09589	Low-risk	GSM773574	546	1	84.3744	18.2	1.49589	High-risk
GSM748111	750	78.3446	25	2.05479	High-risk	GSM773575	346	1	84.9369	11.5333	0.947945	High-risk
GSM748113	2700	75.9166	90	7.39726	High-risk	GSM773577	2661	1	78.031	88.7	7.29041	High-risk
GSM748116	1200	78.1121	40	3.28767	High-risk	GSM773579	425	1	79.1179	14.1667	1.16438	High-risk
GSM748121	2550	68.8559	85	6.9863	Low-risk	GSM773580	1281	0	80.2844	42.7	3.50959	High-risk
GSM748122	3390	64.0252	113	9.28767	Low-risk	GSM773581	1044	0	91.1637	34.8	2.86027	High-risk
GSM748123	360	73.9074	12	0.986301	High-risk	GSM773582	565	0	82.9569	18.8333	1.54795	High-risk
GSM748124	2430	74.781	81	6.65753	High-risk	GSM773584	1625	1	84.2575	54.1667	4.45205	High-risk
GSM748125	1680	74.768	56	4.60274	High-risk	GSM773585	1695	1	88.6538	56.5	4.64384	High-risk
GSM748126	2070	72.9118	69	5.67123	Low-risk	GSM773586	2976	0	87.2659	99.2	8.15342	High-risk
GSM748127	1560	75.1596	52	4.27397	High-risk	GSM773587	1143	1	80.1848	38.1	3.13151	High-risk
GSM748128	2160	73.6398	72	5.91781	Low-risk	GSM773588	1682	0	76.7338	56.0667	4.60822	Low-risk
GSM748130	420	68.9677	14	1.15068	Low-risk	GSM773589	1242	1	87.0446	41.4	3.40274	High-risk
GSM748131	390	72.8574	13	1.06849	Low-risk	GSM773590	2252	0	83.2611	75.0667	6.16986	High-risk
GSM748135	5250	61.9895	175	14.3836	Low-risk	GSM773591	943	1	86.5201	31.4333	2.58356	High-risk
GSM748137	1470	68.8614	49	4.0274	Low-risk	GSM773592	1346	1	81.5563	44.8667	3.68767	High-risk
GSM748138	1140	75.519	38	3.12329	High-risk	GSM773593	1482	1	82.381	49.4	4.06027	High-risk
GSM748139	4500	77.3219	150	12.3288	High-risk	GSM773595	1560	0	74.7941	52	4.27397	Low-risk
GSM748140	840	74.1363	28	2.30137	High-risk	GSM773596	1001	1	76.0568	33.3667	2.74247	Low-risk
GSM748142	2970	63.1539	99	8.13699	Low-risk	GSM773597	259	1	77.9583	8.63333	0.709589	High-risk
GSM748143	3810	77.9366	127	10.4384	High-risk	GSM773598	2289	0	77.3055	76.3	6.27123	Low-risk
GSM748146	540	77.2268	18	1.47945	High-risk	GSM773599	1916	0	83.1091	63.8667	5.24932	High-risk
GSM748147	3510	61.3124	117	9.61644	Low-risk	GSM773602	1539	0	70.97	51.3	4.21644	Low-risk
GSM748150	1680	63.2711	56	4.60274	Low-risk	GSM773603	636	0	81.9961	21.2	1.74247	High-risk
GSM748152	5310	73.4322	177	14.5479	Low-risk	GSM773604	1275	0	90.1351	42.5	3.49315	High-risk
GSM748157	4110	66.4326	137	11.2603	Low-risk	GSM773605	2005	0	77.6652	66.8333	5.49315	Low-risk
GSM748161	5250	72.1878	175	14.3836	Low-risk	GSM773606	1965	0	72.3832	65.5	5.38356	Low-risk
GSM748162	2670	73.1753	89	7.31507	Low-risk	GSM773607	2425	0	75.4188	80.8333	6.64384	Low-risk
GSM748164	1830	62.4296	61	5.0137	Low-risk	GSM773608	1566	0	67.2691	52.2	4.29041	Low-risk
GSM748166	1950	72.5863	65	5.34247	Low-risk	GSM773609	990	0	72.3801	33	2.71233	Low-risk
GSM748167	3690	61.6922	123	10.1096	Low-risk	GSM773610	729	0	79.2037	24.3	1.99726	High-risk
GSM748169	3870	66.8605	129	10.6027	Low-risk	GSM773611	2354	0	74.0393	78.4667	6.44932	Low-risk
GSM748170	60	76.7046	2	0.164384	High-risk	GSM773612	818	0	79.7302	27.2667	2.2411	High-risk
GSM748171	390	69.7948	13	1.06849	Low-risk	GSM773613	2009	0	82.6971	66.9667	5.50411	High-risk
GSM748173	420	78.5112	14	1.15068	High-risk	GSM773614	2549	0	77.0652	84.9667	6.98356	Low-risk
GSM748175	4020	80.2686	134	11.0137	High-risk	GSM773615	3411	0	76.436	113.7	9.34521	Low-risk
GSM748179	330	81.5892	11	0.90411	High-risk	GSM773616	1806	0	84.5358	60.2	4.94795	High-risk
GSM748180	3000	68.2821	100	8.21918	Low-risk	GSM773617	1937	0	76.4406	64.5667	5.30685	Low-risk
GSM748181	1530	61.3676	51	4.19178	Low-risk	GSM773618	1520	0	71.6226	50.6667	4.16438	Low-risk
GSM748186	660	81.5499	22	1.80822	High-risk	GSM773619	1375	0	78.1042	45.8333	3.76712	High-risk
GSM748187	3210	75.4451	107	8.79452	High-risk	GSM773620	1756	0	70.374	58.5333	4.81096	Low-risk
GSM748188	2970	73.4612	99	8.13699	Low-risk	GSM773621	1597	0	90.5057	53.2333	4.37534	High-risk
GSM748189	630	78.0497	21	1.72603	High-risk	GSM773622	1714	0	72.1091	57.1333	4.69589	Low-risk
GSM748239	120	80.7393	4	0.328767	High-risk	GSM773623	1637	0	68.492	54.5667	4.48493	Low-risk
GSM748240	690	74.4618	23	1.89041	High-risk	GSM773624	1653	0	68.2266	55.1	4.52877	Low-risk
GSM748242	510	74.7895	17	1.39726	High-risk	GSM773625	1196	0	78.7533	39.8667	3.27671	High-risk
GSM748243	3090	73.6074	103	8.46575	Low-risk	GSM773626	1702	0	78.5309	56.7333	4.66301	High-risk
GSM748264	1260	67.5827	42	3.45205	Low-risk	GSM773627	2050	0	75.824	68.3333	5.61644	Low-risk
GSM748271	690	77.5823	23	1.89041	High-risk	GSM773628	1256	0	83.2964	41.8667	3.4411	High-risk
GSM748276	1650	77.4877	55	4.52055	High-risk	GSM773629	818	0	76.2347	27.2667	2.2411	Low-risk
GSM748277	5790	72.7877	193	15.863	Low-risk	GSM773630	1154	0	89.1149	38.4667	3.16164	High-risk
GSM748278	690	72.7585	23	1.89041	Low-risk	GSM773631	3058	0	72.5388	101.933	8.37808	Low-risk
GSM748279	6150	75.3532	205	16.8493	High-risk	GSM773632	1941	0	75.2506	64.7	5.31781	Low-risk
						GSM773633	1596	0	80.5196	53.2	4.3726	High-risk
						GSM773634	2450	0	72.5291	81.6667	6.71233	Low-risk
						GSM773635	1881	0	74.1551	62.7	5.15342	Low-risk
						GSM773636	1637	0	75.3326	54.5667	4.48493	Low-risk
						GSM773637	2034	0	75.5572	67.8	5.5726	Low-risk
						GSM773638	2134	0	66.9013	71.1333	5.84658	Low-risk
						GSM773639	779	1	79.9833	25.9667	2.13425	High-risk
						GSM773640	540	1	79.559	18	1.47945	High-risk
						GSM773641	1317	0	76.0272	43.9	3.60822	Low-risk
						GSM773642	1980	0	80.0567	66	5.42466	High-risk
						GSM773643	702	1	80.929	23.4	1.92329	High-risk
						GSM773644	564	1	83.0822	18.8	1.54521	High-risk
						GSM773647	1345	1	76.572	44.8333	3.68493	Low-risk
						GSM773649	2687	0	90.0279	89.5667	7.36164	High-risk
						GSM773651	2668	0	86.4409	88.9333	7.30959	High-risk
						GSM773652	1936	0	77.3697	64.5333	5.30411	Low-risk
						GSM773653	871	0	74.8848	29.0333	2.3863	Low-risk
						GSM773654	2671	0	85.3647	89.0333	7.31781	High-risk
						GSM773655	1482	0	76.3921	49.4	4.06027	Low-risk
						GSM773656	1128	0	78.207	37.6	3.09041	High-risk
						GSM773657	1042	1	75.6905	34.7333	2.85479	Low-risk
						GSM773658	1229	1	86.4615	40.9667	3.36712	High-risk
						GSM773659	2263	1	91.8835	75.4333	6.2	High-risk
						GSM773660	1770	0	79.461	59	4.84932	High-risk
						GSM773661	1433	1	83.7203	47.7667	3.92603	High-risk
						GSM773662	1823	0	75.7845	60.7667	4.99452	Low-risk
						GSM773663	1988	0	74.7964	66.2667	5.44658	Low-risk
						GSM773665	630	1	87.9394	21	1.72603	High-risk
						GSM773666	1537	0	76.5069	51.2333	4.21096	Low-risk
						GSM773667	1429	1	83.6514	47.6333	3.91507	High-risk
						GSM773668	1038	1	74.0963	34.6	2.84384	Low-risk
						GSM773669	2486	0	80.2736	82.8667	6.81096	High-risk
						GSM773671	1042	0	72.2098	34.7333	2.85479	Low-risk
						GSM773673	1017	0	82.4565	33.9	2.7863	High-risk
						GSM773676	1717	0	81.9942	57.2333	4.70411	High-risk
						GSM773677	1494	0	82.7273	49.8	4.09315	High-risk
						GSM773678	754	0	77.957	25.1333	2.06575	Low-risk
						GSM773679	2364	0	83.2939	78.8	6.47671	High-risk
						GSM773680	1733	0	77.8865	57.7667	4.74795	Low-risk
						GSM773681	1941	0	70.2982	64.7	5.31781	Low-risk
						GSM773682	774	0	73.2003	25.8	2.12055	Low-risk
						GSM773683	2913	0	86.9568	97.1	7.98082	High-risk
						GSM773684	1803	0	72.2811	60.1	4.93973	Low-risk
						GSM773685	1912	0	73.7711	63.7333	5.23836	Low-risk
						GSM773686	1481	0	68.0395	49.3667	4.05753	Low-risk
						GSM773687	1231	0	73.6678	41.0333	3.3726	Low-risk
						GSM773688	1964	0	77.2647	65.4667	5.38082	Low-risk
						GSM773689	3352	0	67.9915	111.733	9.18356	Low-risk
						GSM773690	2158	0	73.9722	71.9333	5.91233	Low-risk
						GSM773691	3466	0	72.1198	115.533	9.49589	Low-risk
						GSM773692	3263	0	74.2259	108.767	8.93973	Low-risk
						GSM773693	1823	0	72.0699	60.7667	4.99452	Low-risk
						GSM773694	1856	0	76.0163	61.8667	5.08493	Low-risk
						GSM773695	2449	0	74.3889	81.6333	6.70959	Low-risk
						GSM773696	1859	0	69.27	61.9667	5.09315	Low-risk
						GSM773697	1998	0	82.925	66.6	5.47397	High-risk
						GSM773698	1852	0	75.2478	61.7333	5.07397	Low-risk
						GSM773699	1894	0	72.7143	63.1333	5.18904	Low-risk
						GSM773700	1861	0	77.3377	62.0333	5.09863	Low-risk
						GSM773702	3189	0	75.3416	106.3	8.73699	Low-risk
						GSM773703	1822	0	79.4001	60.7333	4.99178	High-risk
						GSM773704	1809	0	70.265	60.3	4.95616	Low-risk
						GSM773705	2552	0	73.4344	85.0667	6.99178	Low-risk
						GSM773706	2968	0	68.0823	98.9333	8.13151	Low-risk
						GSM773707	3066	0	77.963	102.2	8.4	High-risk
						GSM773708	1412	0	69.1871	47.0667	3.86849	Low-risk
						GSM773709	1317	0	73.435	43.9	3.60822	Low-risk
						GSM773710	1180	0	71.5272	39.3333	3.23288	Low-risk
						GSM773711	1688	0	73.2926	56.2667	4.62466	Low-risk
						GSM773712	1417	0	67.1408	47.2333	3.88219	Low-risk
						GSM773713	1426	0	78.1205	47.5333	3.90685	High-risk
						GSM773714	1674	0	74.9251	55.8	4.5863	Low-risk
						GSM773715	1848	0	76.464	61.6	5.06301	Low-risk
						GSM773716	1856	0	84.3808	61.8667	5.08493	High-risk
						GSM773717	1780	0	75.4775	59.3333	4.87671	Low-risk
						GSM773718	2084	0	73.4621	69.4667	5.70959	Low-risk
						GSM773719	1879	0	69.3631	62.6333	5.14795	Low-risk
						GSM773720	1114	0	77.4208	37.1333	3.05205	Low-risk
						GSM773721	2806	0	70.4137	93.5333	7.68767	Low-risk
						GSM773722	1663	0	74.0889	55.4333	4.55616	Low-risk
						GSM773723	1726	0	82.6957	57.5333	4.72877	High-risk
						GSM773724	1629	0	78.7744	54.3	4.46301	High-risk
						GSM773725	2179	0	74.7078	72.6333	5.96986	Low-risk
						GSM773726	1917	0	76.749	63.9	5.25205	Low-risk
						GSM773727	1446	0	78.9317	48.2	3.96164	High-risk
						GSM773728	1162	0	75.2288	38.7333	3.18356	Low-risk
						GSM773729	1231	0	73.4843	41.0333	3.3726	Low-risk
						GSM773730	941	0	77.157	31.3667	2.57808	Low-risk
						GSM773731	1623	0	70.8706	54.1	4.44658	Low-risk
						GSM773732	1855	0	70.4636	61.8333	5.08219	Low-risk
						GSM773733	1404	0	72.4782	46.8	3.84658	Low-risk
						GSM773734	2221	0	68.5163	74.0333	6.08493	Low-risk
						GSM773735	849	0	68.9451	28.3	2.32603	Low-risk
						GSM773736	831	0	69.6973	27.7	2.27671	Low-risk
						GSM773737	3219	0	75.8641	107.3	8.81918	Low-risk
						GSM773738	2585	0	65.9657	86.1667	7.08219	Low-risk
						GSM773739	2442	0	68.5169	81.4	6.69041	Low-risk
						GSM773740	1910	0	76.5467	63.6667	5.23288	Low-risk
						GSM773741	1834	0	75.2795	61.1333	5.02466	Low-risk
						GSM773743	2285	0	67.0971	76.1667	6.26027	Low-risk
						GSM773744	2149	0	67.1047	71.6333	5.88767	Low-risk
						GSM773745	2561	0	83.1026	85.3667	7.01644	High-risk
						GSM773746	1947	0	76.7037	64.9	5.33425	Low-risk
						GSM773747	1841	0	67.1318	61.3667	5.04384	Low-risk
						GSM773748	1971	0	67.1001	65.7	5.4	Low-risk
						GSM773749	2409	0	81.4987	80.3	6.6	High-risk
						GSM773750	1624	0	70.3353	54.1333	4.44932	Low-risk
						GSM773751	2430	0	73.5874	81	6.65753	Low-risk
						GSM773752	1856	0	65.7948	61.8667	5.08493	Low-risk
						GSM773753	1516	0	75.9803	50.5333	4.15342	Low-risk
						GSM773754	1819	0	74.9592	60.6333	4.98356	Low-risk
						GSM773755	2413	0	75.0486	80.4333	6.61096	Low-risk
						GSM773756	1849	0	80.3962	61.6333	5.06575	High-risk
						GSM773757	2181	0	75.0306	72.7	5.97534	Low-risk
						GSM773758	2168	0	71.747	72.2667	5.93973	Low-risk
						GSM773759	2154	0	63.1643	71.8	5.90137	Low-risk
						GSM773760	2073	0	70.5111	69.1	5.67945	Low-risk
						GSM773761	1994	0	70.9011	66.4667	5.46301	Low-risk
						GSM773762	2137	0	70.356	71.2333	5.85479	Low-risk
						GSM773763	1998	0	72.8246	66.6	5.47397	Low-risk
						GSM773764	1908	0	75.8513	63.6	5.2274	Low-risk
						GSM773765	1660	0	69.5617	55.3333	4.54795	Low-risk
GSE50081						Combined data set
Geo_accession	OS (day)	Riskscore	OS (month)	OS (year)	Group	Geo_accession	OS (day)	Status	Riskscore	OS (month)	OS (year)	Group
GSM1213670	2744.8	70.9998	91.4933	7.52	Low-risk	GSM773541	743	0	69.9006	24.7667	2.03562	High-risk
GSM1213671	2671.8	64.1677	89.06	7.32	Low-risk	GSM773542	2601	0	61.3208	86.7	7.12603	High-risk
GSM1213672	2496.6	77.1803	83.22	6.84	High-risk	GSM773544	2369	0	60.1278	78.9667	6.49041	High-risk
GSM1213673	697.15	79.7963	23.2383	1.91	High-risk	GSM773545	1879	0	65.6612	62.6333	5.14795	High-risk
GSM1213676	1580.45	78.1782	52.6817	4.33	High-risk	GSM773547	300	1	63.6529	10	0.821918	High-risk
GSM1213677	2270.3	78.8086	75.6767	6.22	High-risk	GSM773549	1835	0	61.3632	61.1667	5.0274	High-risk
GSM1213678	1489.2	75.0128	49.64	4.08	High-risk	GSM773550	1828	0	59.9771	60.9333	5.00822	High-risk
GSM1213679	2303.15	67.5559	76.7717	6.31	Low-risk	GSM773551	1841	1	64.2607	61.3667	5.04384	High-risk
GSM1213680	2186.35	78.1041	72.8783	5.99	High-risk	GSM773552	639	1	74.1725	21.3	1.75068	High-risk
GSM1213681	1941.8	77.557	64.7267	5.32	High-risk	GSM773553	1311	1	67.3369	43.7	3.59178	High-risk
GSM1213682	2029.4	77.9215	67.6467	5.56	High-risk	GSM773554	1098	0	64.1739	36.6	3.00822	High-risk
GSM1213683	1832.3	72.9585	61.0767	5.02	Low-risk	GSM773555	1189	0	71.507	39.6333	3.25753	High-risk
GSM1213685	2467.4	63.5273	82.2467	6.76	Low-risk	GSM773556	3863	0	59.6495	128.767	10.5836	High-risk
GSM1213686	1036.6	77.3134	34.5533	2.84	High-risk	GSM773558	1856	0	63.1834	61.8667	5.08493	High-risk
GSM1213687	2357.9	64.0893	78.5967	6.46	Low-risk	GSM773559	3067	0	73.029	102.233	8.40274	High-risk
GSM1213688	2102.4	68.9696	70.08	5.76	Low-risk	GSM773560	1142	0	71.4686	38.0667	3.12877	High-risk
GSM1213689	1806.75	70.3433	60.225	4.95	Low-risk	GSM773561	1825	0	53.5799	60.8333	5	Low-risk
GSM1213690	1868.8	69.0173	62.2933	5.12	Low-risk	GSM773562	1610	0	59.6896	53.6667	4.41096	High-risk
GSM1213691	2332.35	77.8842	77.745	6.39	High-risk	GSM773563	2014	0	65.5707	67.1333	5.51781	High-risk
GSM1213692	2095.1	68.3365	69.8367	5.74	Low-risk	GSM773564	1826	0	61.6393	60.8667	5.00274	High-risk
GSM1213693	401.5	69.4154	13.3833	1.1	Low-risk	GSM773565	2191	0	76.7848	73.0333	6.00274	High-risk
GSM1213694	2441.85	72.7581	81.395	6.69	Low-risk	GSM773566	3342	0	62.6465	111.4	9.15616	High-risk
GSM1213695	2131.6	77.7402	71.0533	5.84	High-risk	GSM773567	1328	0	57.7206	44.2667	3.63836	High-risk
GSM1213696	1890.7	67.5925	63.0233	5.18	Low-risk	GSM773568	2925	0	68.5934	97.5	8.0137	High-risk
GSM1213697	2325.05	70.5018	77.5017	6.37	Low-risk	GSM773569	2880	0	53.771	96	7.89041	Low-risk
GSM1213698	2054.95	75.8618	68.4983	5.63	High-risk	GSM773570	1724	0	60.8639	57.4667	4.72329	High-risk
GSM1213699	686.2	66.026	22.8733	1.88	Low-risk	GSM773571	2765	0	69.0861	92.1667	7.57534	High-risk
GSM1213700	1470.95	73.9754	49.0317	4.03	High-risk	GSM773572	1529	0	69.2194	50.9667	4.18904	High-risk
GSM1213702	1069.45	73.7478	35.6483	2.93	High-risk	GSM773573	221	1	73.5631	7.36667	0.605479	High-risk
GSM1213703	2175.4	66.284	72.5133	5.96	Low-risk	GSM773574	546	1	70.671	18.2	1.49589	High-risk
GSM1213704	2022.1	74.2672	67.4033	5.54	High-risk	GSM773575	346	1	70.9291	11.5333	0.947945	High-risk
GSM1213707	1974.65	76.2806	65.8217	5.41	High-risk	GSM773577	2661	1	63.1355	88.7	7.29041	High-risk
GSM1213710	120.45	82.4043	4.015	0.33	High-risk	GSM773579	425	1	64.3879	14.1667	1.16438	High-risk
GSM1213715	2686.4	81.2996	89.5467	7.36	High-risk	GSM773580	1281	0	62.3371	42.7	3.50959	High-risk
GSM1213716	1595.05	81.7879	53.1683	4.37	High-risk	GSM773581	1044	0	75.8213	34.8	2.86027	High-risk
GSM1213717	1792.15	83.8924	59.7383	4.91	High-risk	GSM773582	565	0	64.1791	18.8333	1.54795	High-risk
GSM1213720	2325.05	74.1546	77.5017	6.37	High-risk	GSM773584	1625	1	67.5233	54.1667	4.45205	High-risk
GSM1213722	456.25	80.1654	15.2083	1.25	High-risk	GSM773585	1695	1	74.139	56.5	4.64384	High-risk
GSM1213723	952.65	84.358	31.755	2.61	High-risk	GSM773586	2976	0	71.2753	99.2	8.15342	High-risk
GSM1213724	2292.2	58.2753	76.4067	6.28	Low-risk	GSM773587	1143	1	63.4555	38.1	3.13151	High-risk
GSM1213726	2394.4	74.3698	79.8133	6.56	High-risk	GSM773588	1682	0	58.321	56.0667	4.60822	High-risk
GSM1213727	2113.35	77.1405	70.445	5.79	High-risk	GSM773589	1242	1	70.4651	41.4	3.40274	High-risk
GSM1213728	1967.35	67.6023	65.5783	5.39	Low-risk	GSM773590	2252	0	68.6252	75.0667	6.16986	High-risk
GSM1213730	1171.65	84.0298	39.055	3.21	High-risk	GSM773591	943	1	69.2578	31.4333	2.58356	High-risk
GSM1213733	1270.2	78.0982	42.34	3.48	High-risk	GSM773592	1346	1	65.0485	44.8667	3.68767	High-risk
GSM1213734	1883.4	69.6191	62.78	5.16	Low-risk	GSM773593	1482	1	67.9408	49.4	4.06027	High-risk
GSM1213735	2211.9	73.4964	73.73	6.06	Low-risk	GSM773595	1560	0	57.567	52	4.27397	High-risk
GSM1213736	332.15	78.1622	11.0717	0.91	High-risk	GSM773596	1001	1	60.4732	33.3667	2.74247	High-risk
GSM1213737	1076.75	69.2282	35.8917	2.95	Low-risk	GSM773597	259	1	60.0183	8.63333	0.709589	High-risk
GSM1213738	1405.25	69.6328	46.8417	3.85	Low-risk	GSM773598	2289	0	60.7555	76.3	6.27123	High-risk
GSM1213739	43.8	78.1805	1.46	0.12	High-risk	GSM773599	1916	0	63.3466	63.8667	5.24932	High-risk
GSM1213740	2131.6	72.1249	71.0533	5.84	Low-risk	GSM773602	1539	0	54.321	51.3	4.21644	Low-risk
GSM1213741	2317.75	64.3115	77.2583	6.35	Low-risk	GSM773603	636	0	66.2197	21.2	1.74247	High-risk
GSM1213742	1919.9	80.7612	63.9967	5.26	High-risk	GSM773604	1275	0	74.2091	42.5	3.49315	High-risk
GSM1213743	1835.95	71.6422	61.1983	5.03	Low-risk	GSM773605	2005	0	58.9306	66.8333	5.49315	High-risk
GSM1213746	1887.05	72.2127	62.9017	5.17	Low-risk	GSM773606	1965	0	58.2335	65.5	5.38356	High-risk
GSM1213747	1507.45	69.7556	50.2483	4.13	Low-risk	GSM773607	2425	0	59.3971	80.8333	6.64384	High-risk
GSM1213749	1168	70.9051	38.9333	3.2	Low-risk	GSM773608	1566	0	47.5717	52.2	4.29041	Low-risk
GSM1213750	375.95	84.806	12.5317	1.03	High-risk	GSM773609	990	0	54.1172	33	2.71233	Low-risk
GSM1213751	1792.15	68.8885	59.7383	4.91	Low-risk	GSM773610	729	0	67.1254	24.3	1.99726	High-risk
GSM1213752	354.05	73.8456	11.8017	0.97	High-risk	GSM773611	2354	0	55.2901	78.4667	6.44932	High-risk
GSM1213753	1127.85	65.9415	37.595	3.09	Low-risk	GSM773612	818	0	60.6609	27.2667	2.2411	High-risk
GSM1213754	737.3	77.4052	24.5767	2.02	High-risk	GSM773613	2009	0	62.8612	66.9667	5.50411	High-risk
GSM1213756	1923.55	71.0197	64.1183	5.27	Low-risk	GSM773614	2549	0	59.2784	84.9667	6.98356	High-risk
GSM1213757	2098.75	76.0901	69.9583	5.75	High-risk	GSM773615	3411	0	61.6452	113.7	9.34521	High-risk
GSM1213758	2011.15	61.9347	67.0383	5.51	Low-risk	GSM773616	1806	0	66.7187	60.2	4.94795	High-risk
GSM1213759	2003.85	69.5496	66.795	5.49	Low-risk	GSM773617	1937	0	59.1325	64.5667	5.30685	High-risk
GSM1213760	1668.05	78.9502	55.6017	4.57	High-risk	GSM773618	1520	0	53.003	50.6667	4.16438	Low-risk
GSM1213761	1799.45	67.283	59.9817	4.93	Low-risk	GSM773619	1375	0	61.7502	45.8333	3.76712	High-risk
GSM1213762	313.9	85.3243	10.4633	0.86	High-risk	GSM773620	1756	0	52.9938	58.5333	4.81096	Low-risk
GSM1213763	711.75	76.5514	23.725	1.95	High-risk	GSM773621	1597	0	71.8455	53.2333	4.37534	High-risk
GSM1213764	2828.75	79.7575	94.2917	7.75	High-risk	GSM773622	1714	0	56.5557	57.1333	4.69589	High-risk
GSM1213768	1584.1	78.5823	52.8033	4.34	High-risk	GSM773623	1637	0	49.9195	54.5667	4.48493	Low-risk
GSM1213769	1930.85	72.5359	64.3617	5.29	Low-risk	GSM773624	1653	0	52.7401	55.1	4.52877	Low-risk
GSM1213770	770.15	73.6672	25.6717	2.11	High-risk	GSM773625	1196	0	61.7953	39.8667	3.27671	High-risk
GSM1213773	1748.35	70.7668	58.2783	4.79	Low-risk	GSM773626	1702	0	62.0984	56.7333	4.66301	High-risk
GSM1213774	1098.65	77.0631	36.6217	3.01	High-risk	GSM773627	2050	0	59.5621	68.3333	5.61644	High-risk
GSM1213775	1146.1	75.6331	38.2033	3.14	High-risk	GSM773628	1256	0	67.3991	41.8667	3.4411	High-risk
GSM1213777	1989.25	76.9661	66.3083	5.45	High-risk	GSM773629	818	0	58.6397	27.2667	2.2411	High-risk
GSM1213779	1135.15	68.969	37.8383	3.11	Low-risk	GSM773630	1154	0	69.5644	38.4667	3.16164	High-risk
GSM1213780	237.25	78.2802	7.90833	0.65	High-risk	GSM773631	3058	0	56.3441	101.933	8.37808	High-risk
GSM1213781	657	79.3896	21.9	1.8	High-risk	GSM773632	1941	0	58.2683	64.7	5.31781	High-risk
GSM1213782	1171.65	67.1983	39.055	3.21	Low-risk	GSM773633	1596	0	64.006	53.2	4.3726	High-risk
GSM1213783	219	85.3989	7.3	0.6	High-risk	GSM773634	2450	0	53.5238	81.6667	6.71233	Low-risk
GSM1213784	1898	73.6221	63.2667	5.2	Low-risk	GSM773635	1881	0	55.1543	62.7	5.15342	High-risk
GSM1213785	1419.85	72.0407	47.3283	3.89	Low-risk	GSM773636	1637	0	58.3262	54.5667	4.48493	High-risk
GSM1213787	1251.95	73.3006	41.7317	3.43	Low-risk	GSM773637	2034	0	59.0598	67.8	5.5726	High-risk
GSM1213788	543.85	81.0138	18.1283	1.49	High-risk	GSM773638	2134	0	47.3583	71.1333	5.84658	Low-risk
GSM1213792	1065.8	75.9504	35.5267	2.92	High-risk	GSM773639	779	1	65.9986	25.9667	2.13425	High-risk
GSM1213793	981.85	82.2288	32.7283	2.69	High-risk	GSM773640	540	1	64.3992	18	1.47945	High-risk
GSM1213794	1821.35	62.7067	60.7117	4.99	Low-risk	GSM773641	1317	0	56.0489	43.9	3.60822	High-risk
GSM1213795	2434.55	67.6135	81.1517	6.67	Low-risk	GSM773642	1980	0	64.2327	66	5.42466	High-risk
GSM1213797	2131.6	64.6015	71.0533	5.84	Low-risk	GSM773643	702	1	63.679	23.4	1.92329	High-risk
GSM1213798	3971.2	71.2074	132.373	10.88	Low-risk	GSM773644	564	1	69.5437	18.8	1.54521	High-risk
GSM1213800	186.15	73.7893	6.205	0.51	High-risk	GSM773647	1345	1	61.3694	44.8333	3.68493	High-risk
GSM1213801	1474.6	79.4042	49.1533	4.04	High-risk	GSM773649	2687	0	74.9374	89.5667	7.36164	High-risk
GSM1213803	562.1	83.6076	18.7367	1.54	High-risk	GSM773651	2668	0	71.669	88.9333	7.30959	High-risk
GSM1213804	2857.95	74.7918	95.265	7.83	High-risk	GSM773652	1936	0	61.2663	64.5333	5.30411	High-risk
GSM1213805	2197.3	78.3116	73.2433	6.02	High-risk	GSM773653	871	0	59.24	29.0333	2.3863	High-risk
GSM1213806	624.15	85.7078	20.805	1.71	High-risk	GSM773654	2671	0	69.0607	89.0333	7.31781	High-risk
GSM1213807	259.15	84.246	8.63833	0.71	High-risk	GSM773655	1482	0	58.564	49.4	4.06027	High-risk
GSM1213808	1825	61.2951	60.8333	5	Low-risk	GSM773656	1128	0	60.191	37.6	3.09041	High-risk
GSM1213809	463.55	64.7749	15.4517	1.27	Low-risk	GSM773657	1042	1	59.8219	34.7333	2.85479	High-risk
GSM1213810	54.75	65.9277	1.825	0.15	Low-risk	GSM773658	1229	1	71.3496	40.9667	3.36712	High-risk
GSM1213811	500.05	76.4381	16.6683	1.37	High-risk	GSM773659	2263	1	74.9806	75.4333	6.2	High-risk
GSM1213812	292	82.5852	9.73333	0.8	High-risk	GSM773660	1770	0	62.4788	59	4.84932	High-risk
GSM1213814	1861.5	75.8834	62.05	5.1	High-risk	GSM773661	1433	1	70.8794	47.7667	3.92603	High-risk
GSM1213816	32.85	84.3699	1.095	0.09	High-risk	GSM773662	1823	0	57.5673	60.7667	4.99452	High-risk
GSM1213818	1233.7	69.6066	41.1233	3.38	Low-risk	GSM773663	1988	0	60.5839	66.2667	5.44658	High-risk
GSM1213819	554.8	78.7783	18.4933	1.52	High-risk	GSM773665	630	1	71.321	21	1.72603	High-risk
GSM1213820	697.15	73.6815	23.2383	1.91	High-risk	GSM773666	1537	0	63.5744	51.2333	4.21096	High-risk
GSM1213824	580.35	70.5862	19.345	1.59	Low-risk	GSM773667	1429	1	67.3932	47.6333	3.91507	High-risk
GSM1213825	2693.7	64.7971	89.79	7.38	Low-risk	GSM773668	1038	1	60.0529	34.6	2.84384	High-risk
GSM1213826	208.05	73.9182	6.935	0.57	High-risk	GSM773669	2486	0	64.4164	82.8667	6.81096	High-risk
GSM1213827	1522.05	72.742	50.735	4.17	Low-risk	GSM773671	1042	0	55.4221	34.7333	2.85479	High-risk
GSM1213831	1872.45	69.6679	62.415	5.13	Low-risk	GSM773673	1017	0	68.6743	33.9	2.7863	High-risk
GSM1213833	204.4	72.0026	6.81333	0.56	Low-risk	GSM773676	1717	0	68.9972	57.2333	4.70411	High-risk
GSM1213834	989.15	77.6995	32.9717	2.71	High-risk	GSM773677	1494	0	65.6589	49.8	4.09315	High-risk
GSM1213836	459.9	74.237	15.33	1.26	High-risk	GSM773678	754	0	61.3394	25.1333	2.06575	High-risk
GSM1213837	2777.65	76.501	92.5883	7.61	High-risk	GSM773679	2364	0	68.7235	78.8	6.47671	High-risk
GSM1213840	448.95	77.0131	14.965	1.23	High-risk	GSM773680	1733	0	64.5393	57.7667	4.74795	High-risk
GSM1213844	1657.1	79.0624	55.2367	4.54	High-risk	GSM773681	1941	0	51.3913	64.7	5.31781	Low-risk
GSM1213845	438	82.9154	14.6	1.2	High-risk	GSM773682	774	0	55.2204	25.8	2.12055	High-risk
GSM1213846	113.15	74.3375	3.77167	0.31	High-risk	GSM773683	2913	0	71.035	97.1	7.98082	High-risk
GSM1213847	3014.9	65.639	100.497	8.26	Low-risk	GSM773684	1803	0	55.6312	60.1	4.93973	High-risk
GSM1213848	36.5	80.5351	1.21667	0.1	High-risk	GSM773685	1912	0	55.75	63.7333	5.23836	High-risk
GSM1213849	1518.4	73.8845	50.6133	4.16	High-risk	GSM773686	1481	0	49.719	49.3667	4.05753	Low-risk
						GSM773687	1231	0	58.4756	41.0333	3.3726	High-risk
						GSM773688	1964	0	60.2048	65.4667	5.38082	High-risk
						GSM773689	3352	0	48.4434	111.733	9.18356	Low-risk
						GSM773690	2158	0	55.4222	71.9333	5.91233	High-risk
						GSM773691	3466	0	53.2242	115.533	9.49589	Low-risk
						GSM773692	3263	0	57.6617	108.767	8.93973	High-risk
						GSM773693	1823	0	53.9453	60.7667	4.99452	Low-risk
						GSM773694	1856	0	58.4691	61.8667	5.08493	High-risk
						GSM773695	2449	0	56.1776	81.6333	6.70959	High-risk
						GSM773696	1859	0	48.3301	61.9667	5.09315	Low-risk
						GSM773697	1998	0	69.7489	66.6	5.47397	High-risk
						GSM773698	1852	0	55.6286	61.7333	5.07397	High-risk
						GSM773699	1894	0	55.9293	63.1333	5.18904	High-risk
						GSM773700	1861	0	62.0835	62.0333	5.09863	High-risk
						GSM773702	3189	0	56.4045	106.3	8.73699	High-risk
						GSM773703	1822	0	65.2331	60.7333	4.99178	High-risk
						GSM773704	1809	0	50.2416	60.3	4.95616	Low-risk
						GSM773705	2552	0	58.8484	85.0667	6.99178	High-risk
						GSM773706	2968	0	52.0364	98.9333	8.13151	Low-risk
						GSM773707	3066	0	62.6934	102.2	8.4	High-risk
						GSM773708	1412	0	48.0616	47.0667	3.86849	Low-risk
						GSM773709	1317	0	56.3245	43.9	3.60822	High-risk
						GSM773710	1180	0	52.2312	39.3333	3.23288	Low-risk
						GSM773711	1688	0	56.604	56.2667	4.62466	High-risk
						GSM773712	1417	0	52.9853	47.2333	3.88219	Low-risk
						GSM773713	1426	0	62.4864	47.5333	3.90685	High-risk
						GSM773714	1674	0	58.2225	55.8	4.5863	High-risk
						GSM773715	1848	0	59.7645	61.6	5.06301	High-risk
						GSM773716	1856	0	66.9553	61.8667	5.08493	High-risk
						GSM773717	1780	0	54.256	59.3333	4.87671	Low-risk
						GSM773718	2084	0	55.0133	69.4667	5.70959	High-risk
						GSM773719	1879	0	51.3195	62.6333	5.14795	Low-risk
						GSM773720	1114	0	61.8342	37.1333	3.05205	High-risk
						GSM773721	2806	0	55.6797	93.5333	7.68767	High-risk
						GSM773722	1663	0	55.8329	55.4333	4.55616	High-risk
						GSM773723	1726	0	65.3918	57.5333	4.72877	High-risk
						GSM773724	1629	0	63.8667	54.3	4.46301	High-risk
						GSM773725	2179	0	56.1673	72.6333	5.96986	High-risk
						GSM773726	1917	0	61.8629	63.9	5.25205	High-risk
						GSM773727	1446	0	65.4037	48.2	3.96164	High-risk
						GSM773728	1162	0	59.0132	38.7333	3.18356	High-risk
						GSM773729	1231	0	56.5252	41.0333	3.3726	High-risk
						GSM773730	941	0	59.7142	31.3667	2.57808	High-risk
						GSM773731	1623	0	56.1799	54.1	4.44658	High-risk
						GSM773732	1855	0	53.2862	61.8333	5.08219	Low-risk
						GSM773733	1404	0	53.8059	46.8	3.84658	Low-risk
						GSM773734	2221	0	51.4129	74.0333	6.08493	Low-risk
						GSM773735	849	0	51.5408	28.3	2.32603	Low-risk
						GSM773736	831	0	50.1253	27.7	2.27671	Low-risk
						GSM773737	3219	0	60.672	107.3	8.81918	High-risk
						GSM773738	2585	0	46.267	86.1667	7.08219	Low-risk
						GSM773739	2442	0	50.2169	81.4	6.69041	Low-risk
						GSM773740	1910	0	61.4659	63.6667	5.23288	High-risk
						GSM773741	1834	0	60.3484	61.1333	5.02466	High-risk
						GSM773743	2285	0	48.493	76.1667	6.26027	Low-risk
						GSM773744	2149	0	49.7714	71.6333	5.88767	Low-risk
						GSM773745	2561	0	67.8008	85.3667	7.01644	High-risk
						GSM773746	1947	0	60.2835	64.9	5.33425	High-risk
						GSM773747	1841	0	48.5897	61.3667	5.04384	Low-risk
						GSM773748	1971	0	45.8687	65.7	5.4	Low-risk
						GSM773749	2409	0	65.4188	80.3	6.6	High-risk
						GSM773750	1624	0	52.5473	54.1333	4.44932	Low-risk
						GSM773751	2430	0	53.606	81	6.65753	Low-risk
						GSM773752	1856	0	46.9352	61.8667	5.08493	Low-risk
						GSM773753	1516	0	57.664	50.5333	4.15342	High-risk
						GSM773754	1819	0	56.9511	60.6333	4.98356	High-risk
						GSM773755	2413	0	55.9225	80.4333	6.61096	High-risk
						GSM773756	1849	0	64.1378	61.6333	5.06575	High-risk
						GSM773757	2181	0	59.1225	72.7	5.97534	High-risk
						GSM773758	2168	0	54.8643	72.2667	5.93973	Low-risk
						GSM773759	2154	0	44.5691	71.8	5.90137	Low-risk
						GSM773760	2073	0	50.842	69.1	5.67945	Low-risk
						GSM773761	1994	0	51.462	66.4667	5.46301	Low-risk
						GSM773762	2137	0	53.7866	71.2333	5.85479	Low-risk
						GSM773763	1998	0	55.5972	66.6	5.47397	High-risk
						GSM773764	1908	0	57.0995	63.6	5.2274	High-risk
						GSM773765	1660	0	49.6996	55.3333	4.54795	Low-risk
						GSM1465989	6630	0	51.677	221	18.1644	Low-risk
						GSM748053	3630	0	47.3197	121	9.94521	Low-risk
						GSM748054	630	1	55.9311	21	1.72603	High-risk
						GSM748055	2580	1	53.3562	86	7.06849	Low-risk
						GSM748057	5850	1	40.899	195	16.0274	Low-risk
						GSM748058	2040	0	45.9995	68	5.58904	Low-risk
						GSM748064	3540	0	44.7449	118	9.69863	Low-risk
						GSM748068	2610	0	52.1599	87	7.15068	Low-risk
						GSM748071	1530	0	52.3524	51	4.19178	Low-risk
						GSM748075	1020	1	60.6137	34	2.79452	High-risk
						GSM748077	600	1	56.884	20	1.64384	High-risk
						GSM748078	1740	0	43.6254	58	4.76712	Low-risk
						GSM748079	870	1	58.6518	29	2.38356	High-risk
						GSM748080	1920	0	59.3625	64	5.26027	High-risk
						GSM748081	3060	0	49.5458	102	8.38356	Low-risk
						GSM748083	240	1	51.4663	8	0.657534	Low-risk
						GSM748085	2670	1	42.9443	89	7.31507	Low-risk
						GSM748086	3930	0	38.3564	131	10.7671	Low-risk
						GSM748087	3030	0	45.8544	101	8.30137	Low-risk
						GSM748089	750	1	55.4517	25	2.05479	High-risk
						GSM748090	2640	0	40.8927	88	7.23288	Low-risk
						GSM748091	2520	0	54.9421	84	6.90411	Low-risk
						GSM748092	3480	0	49.6144	116	9.53425	Low-risk
						GSM748094	3240	1	52.9694	108	8.87671	Low-risk
						GSM748100	1380	1	59.1896	46	3.78082	High-risk
						GSM748101	5250	1	51.0995	175	14.3836	Low-risk
						GSM748102	6090	0	54.4878	203	16.6849	Low-risk
						GSM748103	1770	0	51.2874	59	4.84932	Low-risk
						GSM748104	2220	1	48.3571	74	6.08219	Low-risk
						GSM748108	1860	0	53.4813	62	5.09589	Low-risk
						GSM748111	750	1	61.288	25	2.05479	High-risk
						GSM748113	2700	1	57.2037	90	7.39726	High-risk
						GSM748116	1200	1	60.1982	40	3.28767	High-risk
						GSM748121	2550	0	47.7212	85	6.9863	Low-risk
						GSM748122	3390	0	43.3618	113	9.28767	Low-risk
						GSM748123	360	1	55.1066	12	0.986301	High-risk
						GSM748124	2430	0	55.5766	81	6.65753	High-risk
						GSM748125	1680	0	57.6356	56	4.60274	High-risk
						GSM748126	2070	0	55.8066	69	5.67123	High-risk
						GSM748127	1560	1	55.4511	52	4.27397	High-risk
						GSM748128	2160	0	53.7134	72	5.91781	Low-risk
						GSM748130	420	1	48.2146	14	1.15068	Low-risk
						GSM748131	390	1	55.4884	13	1.06849	High-risk
						GSM748135	5250	0	39.7123	175	14.3836	Low-risk
						GSM748137	1470	0	47.9247	49	4.0274	Low-risk
						GSM748138	1140	1	58.3489	38	3.12329	High-risk
						GSM748139	4500	1	61.4792	150	12.3288	High-risk
						GSM748140	840	1	56.3553	28	2.30137	High-risk
						GSM748142	2970	0	44.7021	99	8.13699	Low-risk
						GSM748143	3810	1	60.7366	127	10.4384	High-risk
						GSM748146	540	1	59.8774	18	1.47945	High-risk
						GSM748147	3510	0	38.8672	117	9.61644	Low-risk
						GSM748150	1680	0	44.3019	56	4.60274	Low-risk
						GSM748152	5310	0	52.0378	177	14.5479	Low-risk
						GSM748157	4110	0	48.1916	137	11.2603	Low-risk
						GSM748161	5250	1	51.0833	175	14.3836	Low-risk
						GSM748162	2670	0	48.8263	89	7.31507	Low-risk
						GSM748164	1830	0	40.3023	61	5.0137	Low-risk
						GSM748166	1950	0	55.0629	65	5.34247	High-risk
						GSM748167	3690	0	40.1272	123	10.1096	Low-risk
						GSM748169	3870	0	49.7119	129	10.6027	Low-risk
						GSM748170	60	1	58.0554	2	0.164384	High-risk
						GSM748171	390	1	53.2481	13	1.06849	Low-risk
						GSM748173	420	1	60.737	14	1.15068	High-risk
						GSM748175	4020	0	63.4303	134	11.0137	High-risk
						GSM748179	330	1	60.8345	11	0.90411	High-risk
						GSM748180	3000	0	46.8319	100	8.21918	Low-risk
						GSM748181	1530	0	39.7506	51	4.19178	Low-risk
						GSM748186	660	1	63.8493	22	1.80822	High-risk
						GSM748187	3210	1	57.6654	107	8.79452	High-risk
						GSM748188	2970	1	55.9162	99	8.13699	High-risk
						GSM748189	630	1	59.5174	21	1.72603	High-risk
						GSM748239	120	1	58.6299	4	0.328767	High-risk
						GSM748240	690	1	54.5527	23	1.89041	Low-risk
						GSM748242	510	1	56.518	17	1.39726	High-risk
						GSM748243	3090	1	55.4022	103	8.46575	High-risk
						GSM748264	1260	1	46.0531	42	3.45205	Low-risk
						GSM748271	690	1	61.5893	23	1.89041	High-risk
						GSM748276	1650	1	57.4508	55	4.52055	High-risk
						GSM748277	5790	1	51.7311	193	15.863	Low-risk
						GSM748278	690	1	52.0999	23	1.89041	Low-risk
						GSM748279	6150	0	53.2423	205	16.8493	Low-risk
						GSM1213670	2744.8	0	52.3006	91.4933	7.52	Low-risk
						GSM1213671	2671.8	0	47.7182	89.06	7.32	Low-risk
						GSM1213672	2496.6	0	60.8441	83.22	6.84	High-risk
						GSM1213673	697.15	1	63.0152	23.2383	1.91	High-risk
						GSM1213676	1580.45	1	62.1348	52.6817	4.33	High-risk
						GSM1213677	2270.3	0	58.7052	75.6767	6.22	High-risk
						GSM1213678	1489.2	1	57.8462	49.64	4.08	High-risk
						GSM1213679	2303.15	0	50.8358	76.7717	6.31	Low-risk
						GSM1213680	2186.35	0	61.4018	72.8783	5.99	High-risk
						GSM1213681	1941.8	0	56.9395	64.7267	5.32	High-risk
						GSM1213682	2029.4	0	57.9753	67.6467	5.56	High-risk
						GSM1213683	1832.3	0	56.9924	61.0767	5.02	High-risk
						GSM1213685	2467.4	0	44.0019	82.2467	6.76	Low-risk
						GSM1213686	1036.6	1	59.8598	34.5533	2.84	High-risk
						GSM1213687	2357.9	0	43.7583	78.5967	6.46	Low-risk
						GSM1213688	2102.4	0	49.9446	70.08	5.76	Low-risk
						GSM1213689	1806.75	0	49.3576	60.225	4.95	Low-risk
						GSM1213690	1868.8	0	48.5664	62.2933	5.12	Low-risk
						GSM1213691	2332.35	0	57.1436	77.745	6.39	High-risk
						GSM1213692	2095.1	1	49.072	69.8367	5.74	Low-risk
						GSM1213693	401.5	1	51.624	13.3833	1.1	Low-risk
						GSM1213694	2441.85	0	56.3465	81.395	6.69	High-risk
						GSM1213695	2131.6	0	60.7228	71.0533	5.84	High-risk
						GSM1213696	1890.7	0	50.0762	63.0233	5.18	Low-risk
						GSM1213697	2325.05	0	52.752	77.5017	6.37	Low-risk
						GSM1213698	2054.95	1	58.5538	68.4983	5.63	High-risk
						GSM1213699	686.2	1	45.8594	22.8733	1.88	Low-risk
						GSM1213700	1470.95	1	55.0804	49.0317	4.03	High-risk
						GSM1213702	1069.45	1	52.2883	35.6483	2.93	Low-risk
						GSM1213703	2175.4	1	48.0328	72.5133	5.96	Low-risk
						GSM1213704	2022.1	0	56.8605	67.4033	5.54	High-risk
						GSM1213707	1974.65	0	59.3683	65.8217	5.41	High-risk
						GSM1213710	120.45	0	65.4102	4.015	0.33	High-risk
						GSM1213715	2686.4	0	63.8966	89.5467	7.36	High-risk
						GSM1213716	1595.05	1	62.3783	53.1683	4.37	High-risk
						GSM1213717	1792.15	1	67.4151	59.7383	4.91	High-risk
						GSM1213720	2325.05	0	57.1185	77.5017	6.37	High-risk
						GSM1213722	456.25	1	61.4462	15.2083	1.25	High-risk
						GSM1213723	952.65	1	69.4283	31.755	2.61	High-risk
						GSM1213724	2292.2	0	36.445	76.4067	6.28	Low-risk
						GSM1213726	2394.4	0	58.8302	79.8133	6.56	High-risk
						GSM1213727	2113.35	1	60.2674	70.445	5.79	High-risk
						GSM1213728	1967.35	0	50.8905	65.5783	5.39	Low-risk
						GSM1213730	1171.65	1	69.6385	39.055	3.21	High-risk
						GSM1213733	1270.2	1	62.1938	42.34	3.48	High-risk
						GSM1213734	1883.4	0	50.5651	62.78	5.16	Low-risk
						GSM1213735	2211.9	0	53.755	73.73	6.06	Low-risk
						GSM1213736	332.15	1	63.1124	11.0717	0.91	High-risk
						GSM1213737	1076.75	0	53.3409	35.8917	2.95	Low-risk
						GSM1213738	1405.25	1	52.7979	46.8417	3.85	Low-risk
						GSM1213739	43.8	0	65.1296	1.46	0.12	High-risk
						GSM1213740	2131.6	0	54.6355	71.0533	5.84	Low-risk
						GSM1213741	2317.75	1	46.1077	77.2583	6.35	Low-risk
						GSM1213742	1919.9	1	64.4331	63.9967	5.26	High-risk
						GSM1213743	1835.95	0	53.2356	61.1983	5.03	Low-risk
						GSM1213746	1887.05	0	55.7546	62.9017	5.17	High-risk
						GSM1213747	1507.45	0	45.9901	50.2483	4.13	Low-risk
						GSM1213749	1168	1	51.842	38.9333	3.2	Low-risk
						GSM1213750	375.95	1	69.6422	12.5317	1.03	High-risk
						GSM1213751	1792.15	0	51.973	59.7383	4.91	Low-risk
						GSM1213752	354.05	1	55.9096	11.8017	0.97	High-risk
						GSM1213753	1127.85	1	47.5187	37.595	3.09	Low-risk
						GSM1213754	737.3	1	62.5003	24.5767	2.02	High-risk
						GSM1213756	1923.55	0	52.3706	64.1183	5.27	Low-risk
						GSM1213757	2098.75	0	58.3973	69.9583	5.75	High-risk
						GSM1213758	2011.15	0	41.4611	67.0383	5.51	Low-risk
						GSM1213759	2003.85	0	53.6799	66.795	5.49	Low-risk
						GSM1213760	1668.05	0	62.5734	55.6017	4.57	High-risk
						GSM1213761	1799.45	0	48.4877	59.9817	4.93	Low-risk
						GSM1213762	313.9	1	70.6852	10.4633	0.86	High-risk
						GSM1213763	711.75	1	56.7353	23.725	1.95	High-risk
						GSM1213764	2828.75	0	64.7722	94.2917	7.75	High-risk
						GSM1213768	1584.1	0	58.6839	52.8033	4.34	High-risk
						GSM1213769	1930.85	0	55.8753	64.3617	5.29	High-risk
						GSM1213770	770.15	1	56.7555	25.6717	2.11	High-risk
						GSM1213773	1748.35	1	50.8968	58.2783	4.79	Low-risk
						GSM1213774	1098.65	1	60.5874	36.6217	3.01	High-risk
						GSM1213775	1146.1	1	58.999	38.2033	3.14	High-risk
						GSM1213777	1989.25	0	56.2373	66.3083	5.45	High-risk
						GSM1213779	1135.15	0	49.735	37.8383	3.11	Low-risk
						GSM1213780	237.25	1	63.0513	7.90833	0.65	High-risk
						GSM1213781	657	1	63.9525	21.9	1.8	High-risk
						GSM1213782	1171.65	0	49.1348	39.055	3.21	Low-risk
						GSM1213783	219	1	68.8394	7.3	0.6	High-risk
						GSM1213784	1898	0	57.7514	63.2667	5.2	High-risk
						GSM1213785	1419.85	1	55.0032	47.3283	3.89	High-risk
						GSM1213787	1251.95	0	54.8399	41.7317	3.43	Low-risk
						GSM1213788	543.85	1	65.0957	18.1283	1.49	High-risk
						GSM1213792	1065.8	1	59.5225	35.5267	2.92	High-risk
						GSM1213793	981.85	0	65.3099	32.7283	2.69	High-risk
						GSM1213794	1821.35	0	42.3981	60.7117	4.99	Low-risk
						GSM1213795	2434.55	0	49.8619	81.1517	6.67	Low-risk
						GSM1213797	2131.6	0	44.838	71.0533	5.84	Low-risk
						GSM1213798	3971.2	0	54.1298	132.373	10.88	Low-risk
						GSM1213800	186.15	0	57.1824	6.205	0.51	High-risk
						GSM1213801	1474.6	1	61.5283	49.1533	4.04	High-risk
						GSM1213803	562.1	0	67.935	18.7367	1.54	High-risk
						GSM1213804	2857.95	0	58.7854	95.265	7.83	High-risk
						GSM1213805	2197.3	0	62.1238	73.2433	6.02	High-risk
						GSM1213806	624.15	0	69.3805	20.805	1.71	High-risk
						GSM1213807	259.15	0	67.5739	8.63833	0.71	High-risk
						GSM1213808	1825	0	42.0568	60.8333	5	Low-risk
						GSM1213809	463.55	0	48.2891	15.4517	1.27	Low-risk
						GSM1213810	54.75	0	50.9254	1.825	0.15	Low-risk
						GSM1213811	500.05	0	57.349	16.6683	1.37	High-risk
						GSM1213812	292	1	67.3082	9.73333	0.8	High-risk
						GSM1213814	1861.5	0	59.6169	62.05	5.1	High-risk
						GSM1213816	32.85	0	68.9677	1.095	0.09	High-risk
						GSM1213818	1233.7	0	53.375	41.1233	3.38	Low-risk
						GSM1213819	554.8	1	62.7785	18.4933	1.52	High-risk
						GSM1213820	697.15	1	54.0349	23.2383	1.91	Low-risk
						GSM1213824	580.35	1	52.1815	19.345	1.59	Low-risk
						GSM1213825	2693.7	0	46.8999	89.79	7.38	Low-risk
						GSM1213826	208.05	1	56.5782	6.935	0.57	High-risk
						GSM1213827	1522.05	0	49.6902	50.735	4.17	Low-risk
						GSM1213831	1872.45	0	53.4122	62.415	5.13	Low-risk
						GSM1213833	204.4	1	49.912	6.81333	0.56	Low-risk
						GSM1213834	989.15	0	62.733	32.9717	2.71	High-risk
						GSM1213836	459.9	0	54.0056	15.33	1.26	Low-risk
						GSM1213837	2777.65	1	55.5509	92.5883	7.61	High-risk
						GSM1213840	448.95	1	60.356	14.965	1.23	High-risk
						GSM1213844	1657.1	0	63.2693	55.2367	4.54	High-risk
						GSM1213845	438	1	64.7761	14.6	1.2	High-risk
						GSM1213846	113.15	1	57.7412	3.77167	0.31	High-risk
						GSM1213847	3014.9	0	45.9004	100.497	8.26	Low-risk
						GSM1213848	36.5	1	64.2601	1.21667	0.1	High-risk
						GSM1213849	1518.4	0	55.2115	50.6133	4.16	High-risk
Validation set
TCGA-LUAD						GSE72094
X_PATIENT	OS (day)	Status	OS (month)	OS (year)	Group	Geo_accession	OS (day)	Status	Riskscore	OS (month)	OS (year)	Group
TCGA-05-4249	1523	0	50.7667	4.1726	Low-risk	GSM1854799	1057	0	88.2191	35.2333	2.89589	High-risk
TCGA-05-4382	607	0	20.2333	1.66301	High-risk	GSM1854800	1025	0	80.7224	34.1667	2.80822	Low-risk
TCGA-05-4389	1369	0	45.6333	3.75068	Low-risk	GSM1854801	895	0	74.9756	29.8333	2.45205	Low-risk
TCGA-05-4390	1126	0	37.5333	3.08493	High-risk	GSM1854802	922	1	82.6408	30.7333	2.52603	High-risk
TCGA-05-4397	731	1	24.3667	2.00274	High-risk	GSM1854803	959	0	80.7685	31.9667	2.6274	Low-risk
TCGA-05-4403	578	0	19.2667	1.58356	High-risk	GSM1854804	969	0	79.3237	32.3	2.65479	Low-risk
TCGA-05-4405	610	0	20.3333	1.67123	Low-risk	GSM1854805	833	0	87.2122	27.7667	2.28219	High-risk
TCGA-05-4417	455	0	15.1667	1.24658	Low-risk	GSM1854806	891	0	72.1548	29.7	2.4411	Low-risk
TCGA-05-4420	912	0	30.4	2.49863	High-risk	GSM1854807	524	1	77.7406	17.4667	1.43562	Low-risk
TCGA-05-4422	365	0	12.1667	1	Low-risk	GSM1854808	1035	0	72.3634	34.5	2.83562	Low-risk
TCGA-05-4424	913	0	30.4333	2.50137	Low-risk	GSM1854809	43	0	70.8799	1.43333	0.117808	Low-risk
TCGA-05-4426	791	0	26.3667	2.16712	High-risk	GSM1854810	925	0	83.9159	30.8333	2.53425	High-risk
TCGA-05-4427	791	0	26.3667	2.16712	Low-risk	GSM1854811	1053	0	73.1203	35.1	2.88493	Low-risk
TCGA-05-4430	761	0	25.3667	2.08493	Low-risk	GSM1854813	825	0	73.2211	27.5	2.26027	Low-risk
TCGA-05-4432	761	0	25.3667	2.08493	Low-risk	GSM1854814	854	0	82.1823	28.4667	2.33973	High-risk
TCGA-05-4433	730	0	24.3333	2	Low-risk	GSM1854817	297	0	75.4015	9.9	0.813699	Low-risk
TCGA-05-5423	151	0	5.03333	0.413699	Low-risk	GSM1854818	582	0	86.3041	19.4	1.59452	High-risk
TCGA-05-5425	882	0	29.4	2.41644	High-risk	GSM1854821	1260	0	81.0688	42	3.45205	Low-risk
TCGA-05-5428	670	0	22.3333	1.83562	High-risk	GSM1854822	1402	0	72.2399	46.7333	3.8411	Low-risk
TCGA-05-5715	62	0	2.06667	0.169863	Low-risk	GSM1854823	799	0	81.6687	26.6333	2.18904	High-risk
TCGA-35-4122	225	0	7.5	0.616438	High-risk	GSM1854825	1329	0	77.9955	44.3	3.6411	Low-risk
TCGA-35-4123	182	0	6.06667	0.49863	High-risk	GSM1854826	1488	0	72.0522	49.6	4.07671	Low-risk
TCGA-38-4625	2973	0	99.1	8.14521	High-risk	GSM1854827	579	0	86.6939	19.3	1.5863	High-risk
TCGA-38-4627	1147	1	38.2333	3.14247	High-risk	GSM1854832	1110	0	74.5766	37	3.0411	Low-risk
TCGA-38-4628	1492	1	49.7333	4.08767	High-risk	GSM1854833	1494	0	72.9185	49.8	4.09315	Low-risk
TCGA-38-4629	864	1	28.8	2.36712	High-risk	GSM1854834	1024	0	81.2254	34.1333	2.80548	High-risk
TCGA-38-4630	1073	1	35.7667	2.93973	Low-risk	GSM1854835	1134	0	82.9325	37.8	3.10685	High-risk
TCGA-38-4631	354	1	11.8	0.969863	High-risk	GSM1854836	508	1	77.3017	16.9333	1.39178	Low-risk
TCGA-38-7271	800	1	26.6667	2.19178	Low-risk	GSM1854837	46	1	74.8875	1.53333	0.126027	Low-risk
TCGA-38-A44F	133	0	4.43333	0.364384	Low-risk	GSM1854838	1231	1	84.1832	41.0333	3.3726	High-risk
TCGA-44-2655	1324	0	44.1333	3.6274	Low-risk	GSM1854840	488	1	77.5845	16.2667	1.33699	Low-risk
TCGA-44-2657	1351	0	45.0333	3.70137	Low-risk	GSM1854841	730	0	78.1118	24.3333	2	Low-risk
TCGA-44-2659	1367	0	45.5667	3.74521	Low-risk	GSM1854843	1127	0	73.4561	37.5667	3.08767	Low-risk
TCGA-44-2661	1159	0	38.6333	3.17534	Low-risk	GSM1854846	833	0	72.3712	27.7667	2.28219	Low-risk
TCGA-44-2666	97	1	3.23333	0.265753	Low-risk	GSM1854847	708	0	71.3568	23.6	1.93973	Low-risk
TCGA-44-3398	1163	0	38.7667	3.1863	High-risk	GSM1854848	1240	0	78.7497	41.3333	3.39726	Low-risk
TCGA-44-3917	1183	0	39.4333	3.2411	Low-risk	GSM1854849	1465	0	75.3854	48.8333	4.0137	Low-risk
TCGA-44-3919	1026	1	34.2	2.81096	High-risk	GSM1854850	1685	0	70.8826	56.1667	4.61644	Low-risk
TCGA-44-5644	863	0	28.7667	2.36438	Low-risk	GSM1854851	1949	0	73.3588	64.9667	5.33973	Low-risk
TCGA-44-6145	595	0	19.8333	1.63014	Low-risk	GSM1854852	1569	0	65.3196	52.3	4.29863	Low-risk
TCGA-44-6148	704	0	23.4667	1.92877	Low-risk	GSM1854853	275	0	81.6068	9.16667	0.753425	High-risk
TCGA-44-6775	705	0	23.5	1.93151	Low-risk	GSM1854854	1507	0	70.4908	50.2333	4.12877	Low-risk
TCGA-44-6776	2616	0	87.2	7.16712	Low-risk	GSM1854855	307	1	83.6952	10.2333	0.841096	High-risk
TCGA-44-6777	987	1	32.9	2.70411	High-risk	GSM1854857	1388	0	75.2848	46.2667	3.80274	Low-risk
TCGA-44-6778	1864	0	62.1333	5.10685	Low-risk	GSM1854862	1596	0	76.8264	53.2	4.3726	Low-risk
TCGA-44-6779	500	1	16.6667	1.36986	High-risk	GSM1854863	1488	0	70.4406	49.6	4.07671	Low-risk
TCGA-44-7659	691	0	23.0333	1.89315	Low-risk	GSM1854865	1623	0	79.1307	54.1	4.44658	Low-risk
TCGA-44-7660	592	0	19.7333	1.62192	High-risk	GSM1854866	1238	0	81.3425	41.2667	3.39178	High-risk
TCGA-44-7661	557	1	18.5667	1.52603	High-risk	GSM1854867	1481	0	71.711	49.3667	4.05753	Low-risk
TCGA-44-7662	218	0	7.26667	0.59726	High-risk	GSM1854868	430	1	86.8741	14.3333	1.17808	High-risk
TCGA-44-7667	1097	0	36.5667	3.00548	High-risk	GSM1854869	771	0	70.299	25.7	2.11233	Low-risk
TCGA-44-7669	574	1	19.1333	1.5726	Low-risk	GSM1854870	1109	0	85.3277	36.9667	3.03836	High-risk
TCGA-44-7670	882	0	29.4	2.41644	High-risk	GSM1854871	1120	0	76.4932	37.3333	3.06849	Low-risk
TCGA-44-7671	889	0	29.6333	2.43562	Low-risk	GSM1854872	844	0	81.3538	28.1333	2.31233	High-risk
TCGA-44-7672	719	0	23.9667	1.96986	High-risk	GSM1854873	1086	0	81.7905	36.2	2.97534	High-risk
TCGA-44-8117	385	0	12.8333	1.05479	High-risk	GSM1854874	871	1	74.7027	29.0333	2.3863	Low-risk
TCGA-44-8119	285	0	9.5	0.780822	Low-risk	GSM1854875	1063	0	77.6489	35.4333	2.91233	Low-risk
TCGA-44-8120	260	0	8.66667	0.712329	Low-risk	GSM1854876	907	0	78.3904	30.2333	2.48493	Low-risk
TCGA-44-A479	486	0	16.2	1.33151	Low-risk	GSM1854877	776	0	79.3791	25.8667	2.12603	Low-risk
TCGA-44-A47A	466	0	15.5333	1.27671	Low-risk	GSM1854880	852	0	80.5789	28.4	2.33425	Low-risk
TCGA-44-A47B	287	0	9.56667	0.786301	Low-risk	GSM1854881	732	1	73.5115	24.4	2.00548	Low-risk
TCGA-44-A47G	351	0	11.7	0.961644	High-risk	GSM1854882	557	0	77.2928	18.5667	1.52603	Low-risk
TCGA-44-A4SS	415	0	13.8333	1.13699	High-risk	GSM1854885	528	1	78.1859	17.6	1.44658	Low-risk
TCGA-44-A4SU	409	1	13.6333	1.12055	Low-risk	GSM1854887	406	0	75.6864	13.5333	1.11233	Low-risk
TCGA-49-4486	2318	1	77.2667	6.35068	Low-risk	GSM1854888	840	0	73.4755	28	2.30137	Low-risk
TCGA-49-4487	855	1	28.5	2.34247	High-risk	GSM1854890	1112	0	77.4243	37.0667	3.04658	Low-risk
TCGA-49-4488	869	1	28.9667	2.38082	High-risk	GSM1854892	244	1	85.9199	8.13333	0.668493	High-risk
TCGA-49-4501	1421	1	47.3667	3.89315	Low-risk	GSM1854897	347	1	81.2033	11.5667	0.950685	High-risk
TCGA-49-4505	428	1	14.2667	1.1726	High-risk	GSM1854904	1061	0	75.3615	35.3667	2.90685	Low-risk
TCGA-49-4506	999	1	33.3	2.73699	High-risk	GSM1854906	1146	0	77.181	38.2	3.13973	Low-risk
TCGA-49-4510	896	1	29.8667	2.45479	Low-risk	GSM1854907	1070	0	77.6264	35.6667	2.93151	Low-risk
TCGA-49-4514	1700	0	56.6667	4.65753	High-risk	GSM1854908	1141	0	84.9057	38.0333	3.12603	High-risk
TCGA-49-6742	488	1	16.2667	1.33699	Low-risk	GSM1854909	889	0	82.3832	29.6333	2.43562	High-risk
TCGA-49-6744	1683	0	56.1	4.61096	Low-risk	GSM1854910	1147	0	79.6706	38.2333	3.14247	Low-risk
TCGA-49-6767	677	0	22.5667	1.85479	High-risk	GSM1854911	999	1	74.774	33.3	2.73699	Low-risk
TCGA-49-AAQV	677	1	22.5667	1.85479	High-risk	GSM1854913	676	0	79.8579	22.5333	1.85205	Low-risk
TCGA-49-AAR0	4765	0	158.833	13.0548	Low-risk	GSM1854915	140	0	79.499	4.66667	0.383562	Low-risk
TCGA-49-AAR2	2224	0	74.1333	6.09315	Low-risk	GSM1854916	1153	0	79.8626	38.4333	3.1589	Low-risk
TCGA-49-AAR3	1893	0	63.1	5.1863	High-risk	GSM1854917	1239	0	78.7216	41.3	3.39452	Low-risk
TCGA-49-AAR9	260	1	8.66667	0.712329	High-risk	GSM1854918	1156	0	77.9803	38.5333	3.16712	Low-risk
TCGA-49-AARE	1229	1	40.9667	3.36712	High-risk	GSM1854919	982	0	74.4343	32.7333	2.69041	Low-risk
TCGA-49-AARN	1135	1	37.8333	3.10959	Low-risk	GSM1854920	950	0	74.2702	31.6667	2.60274	Low-risk
TCGA-49-AARO	3759	0	125.3	10.2986	Low-risk	GSM1854921	50	1	89.5073	1.66667	0.136986	High-risk
TCGA-49-AARQ	6732	0	224.4	18.4438	High-risk	GSM1854922	1150	0	76.1498	38.3333	3.15068	Low-risk
TCGA-49-AARR	4992	0	166.4	13.6767	Low-risk	GSM1854923	1326	0	81.5382	44.2	3.63288	High-risk
TCGA-4B-A93V	300	1	10	0.821918	High-risk	GSM1854924	124	0	77.5581	4.13333	0.339726	Low-risk
TCGA-50-5049	3094	0	103.133	8.47671	High-risk	GSM1854927	76	1	82.7316	2.53333	0.208219	High-risk
TCGA-50-5055	1830	1	61	5.0137	High-risk	GSM1854928	1239	0	79.4063	41.3	3.39452	Low-risk
TCGA-50-5068	1499	1	49.9667	4.10685	High-risk	GSM1854929	683	0	76.5164	22.7667	1.87123	Low-risk
TCGA-50-5931	434	1	14.4667	1.18904	Low-risk	GSM1854930	926	0	73.0972	30.8667	2.53699	Low-risk
TCGA-50-5932	1235	1	41.1667	3.38356	Low-risk	GSM1854931	956	0	74.5781	31.8667	2.61918	Low-risk
TCGA-50-5935	653	1	21.7667	1.78904	Low-risk	GSM1854932	802	0	82.2871	26.7333	2.19726	High-risk
TCGA-50-5939	460	1	15.3333	1.26027	High-risk	GSM1854933	818	0	81.3908	27.2667	2.2411	High-risk
TCGA-50-5942	1847	0	61.5667	5.06027	Low-risk	GSM1854934	849	0	74.3137	28.3	2.32603	Low-risk
TCGA-50-5944	1750	0	58.3333	4.79452	Low-risk	GSM1854935	512	1	78.9811	17.0667	1.40274	Low-risk
TCGA-50-6590	1288	1	42.9333	3.52877	High-risk	GSM1854936	962	0	66.8867	32.0667	2.63562	Low-risk
TCGA-50-6592	777	1	25.9	2.12877	High-risk	GSM1854937	972	0	80.7353	32.4	2.66301	Low-risk
TCGA-50-6597	1268	1	42.2667	3.47397	High-risk	GSM1854938	79	0	86.7307	2.63333	0.216438	High-risk
TCGA-50-7109	308	1	10.2667	0.843836	Low-risk	GSM1854940	947	0	78.2181	31.5667	2.59452	Low-risk
TCGA-50-8457	1125	0	37.5	3.08219	Low-risk	GSM1854944	1166	0	81.5863	38.8667	3.19452	High-risk
TCGA-50-8459	1119	0	37.3	3.06575	High-risk	GSM1854947	281	1	83.8188	9.36667	0.769863	High-risk
TCGA-50-8460	829	0	27.6333	2.27123	Low-risk	GSM1854948	310	1	69.8071	10.3333	0.849315	Low-risk
TCGA-53-7626	929	1	30.9667	2.54521	Low-risk	GSM1854950	874	0	73.6673	29.1333	2.39452	Low-risk
TCGA-53-A4EZ	1071	0	35.7	2.93425	Low-risk	GSM1854951	80	1	78.0119	2.66667	0.219178	Low-risk
TCGA-55-1592	701	1	23.3667	1.92055	Low-risk	GSM1854952	1106	0	76.4849	36.8667	3.03014	Low-risk
TCGA-55-1596	2065	0	68.8333	5.65753	Low-risk	GSM1854953	1779	0	69.3293	59.3	4.87397	Low-risk
TCGA-55-6543	435	0	14.5	1.19178	Low-risk	GSM1854956	460	1	81.4888	15.3333	1.26027	High-risk
TCGA-55-6642	2449	0	81.6333	6.70959	Low-risk	GSM1854957	283	1	75.4984	9.43333	0.775342	Low-risk
TCGA-55-6712	171	1	5.7	0.468493	High-risk	GSM1854958	921	0	76.5998	30.7	2.52329	Low-risk
TCGA-55-6971	1400	0	46.6667	3.83562	Low-risk	GSM1854960	949	0	76.8095	31.6333	2.6	Low-risk
TCGA-55-6972	1632	1	54.4	4.47123	Low-risk	GSM1854963	35	1	84.2711	1.16667	0.0958904	High-risk
TCGA-55-6975	118	1	3.93333	0.323288	High-risk	GSM1854964	642	0	77.8945	21.4	1.7589	Low-risk
TCGA-55-6978	176	1	5.86667	0.482192	High-risk	GSM1854965	680	1	86.6358	22.6667	1.86301	High-risk
TCGA-55-6979	237	1	7.9	0.649315	High-risk	GSM1854967	924	0	79.3151	30.8	2.53151	Low-risk
TCGA-55-6980	2109	0	70.3	5.77808	Low-risk	GSM1854969	356	0	77.1608	11.8667	0.975342	Low-risk
TCGA-55-6982	995	1	33.1667	2.72603	High-risk	GSM1854970	392	0	75.369	13.0667	1.07397	Low-risk
TCGA-55-6983	2823	0	94.1	7.73425	Low-risk	GSM1854971	489	0	76.9846	16.3	1.33973	Low-risk
TCGA-55-6984	760	1	25.3333	2.08219	High-risk	GSM1854973	913	0	76.2311	30.4333	2.50137	Low-risk
TCGA-55-6985	1233	0	41.1	3.37808	High-risk	GSM1854974	840	0	80.1924	28	2.30137	Low-risk
TCGA-55-6986	3261	0	108.7	8.93425	Low-risk	GSM1854975	911	0	79.8196	30.3667	2.49589	Low-risk
TCGA-55-6987	2137	0	71.2333	5.85479	Low-risk	GSM1854977	692	0	75.3035	23.0667	1.89589	Low-risk
TCGA-55-7281	872	0	29.0667	2.38904	High-risk	GSM1854979	751	0	75.0143	25.0333	2.05753	Low-risk
TCGA-55-7284	243	1	8.1	0.665753	Low-risk	GSM1854980	749	0	70.0707	24.9667	2.05205	Low-risk
TCGA-55-7570	824	0	27.4667	2.25753	Low-risk	GSM1854981	591	1	78.8783	19.7	1.61918	Low-risk
TCGA-55-7573	487	0	16.2333	1.33425	Low-risk	GSM1854983	116	1	78.392	3.86667	0.317808	Low-risk
TCGA-55-7574	995	1	33.1667	2.72603	Low-risk	GSM1854986	577	0	84.1703	19.2333	1.58082	High-risk
TCGA-55-7576	670	0	22.3333	1.83562	Low-risk	GSM1854987	937	0	73.4383	31.2333	2.56712	Low-risk
TCGA-55-7724	705	0	23.5	1.93151	Low-risk	GSM1854988	785	0	77.2614	26.1667	2.15068	Low-risk
TCGA-55-7725	442	0	14.7333	1.21096	Low-risk	GSM1854989	962	0	74.7557	32.0667	2.63562	Low-risk
TCGA-55-7726	652	0	21.7333	1.7863	High-risk	GSM1854990	830	0	72.3351	27.6667	2.27397	Low-risk
TCGA-55-7728	704	0	23.4667	1.92877	High-risk	GSM1854992	554	0	80.458	18.4667	1.51781	Low-risk
TCGA-55-7815	773	0	25.7667	2.11781	Low-risk	GSM1854994	905	0	73.7816	30.1667	2.47945	Low-risk
TCGA-55-7903	567	0	18.9	1.55342	High-risk	GSM1854995	496	1	77.9083	16.5333	1.3589	Low-risk
TCGA-55-7907	343	1	11.4333	0.939726	High-risk	GSM1854996	651	1	79.3626	21.7	1.78356	Low-risk
TCGA-55-7910	1040	0	34.6667	2.84932	Low-risk	GSM1854999	897	0	80.4633	29.9	2.45753	Low-risk
TCGA-55-7911	537	0	17.9	1.47123	High-risk	GSM1855000	807	0	86.1827	26.9	2.21096	High-risk
TCGA-55-7913	561	1	18.7	1.53699	High-risk	GSM1855001	487	1	80.3643	16.2333	1.33425	Low-risk
TCGA-55-7914	187	1	6.23333	0.512329	Low-risk	GSM1855003	848	0	76.9204	28.2667	2.32329	Low-risk
TCGA-55-7994	603	0	20.1	1.65205	High-risk	GSM1855004	1029	0	78.4779	34.3	2.81918	Low-risk
TCGA-55-7995	889	0	29.6333	2.43562	Low-risk	GSM1855006	988	0	81.9591	32.9333	2.70685	High-risk
TCGA-55-8085	904	0	30.1333	2.47671	Low-risk	GSM1855007	1130	0	78.89	37.6667	3.09589	Low-risk
TCGA-55-8087	462	0	15.4	1.26575	Low-risk	GSM1855008	823	0	81.405	27.4333	2.25479	High-risk
TCGA-55-8089	702	1	23.4	1.92329	High-risk	GSM1855010	681	0	83.4934	22.7	1.86575	High-risk
TCGA-55-8090	598	1	19.9333	1.63836	High-risk	GSM1855011	1012	0	83.5016	33.7333	2.7726	High-risk
TCGA-55-8091	600	0	20	1.64384	High-risk	GSM1855012	1079	0	88.7994	35.9667	2.95616	High-risk
TCGA-55-8092	154	1	5.13333	0.421918	Low-risk	GSM1855014	1119	1	78.3291	37.3	3.06575	Low-risk
TCGA-55-8096	719	1	23.9667	1.96986	Low-risk	GSM1855015	868	0	69.6769	28.9333	2.37808	Low-risk
TCGA-55-8097	476	0	15.8667	1.30411	Low-risk	GSM1855016	994	0	82.7222	33.1333	2.72329	High-risk
TCGA-55-8203	547	0	18.2333	1.49863	Low-risk	GSM1855018	878	0	79.901	29.2667	2.40548	Low-risk
TCGA-55-8204	515	0	17.1667	1.41096	High-risk	GSM1855019	358	1	81.8219	11.9333	0.980822	High-risk
TCGA-55-8205	599	0	19.9667	1.6411	High-risk	GSM1855020	1189	0	83.1392	39.6333	3.25753	High-risk
TCGA-55-8206	888	0	29.6	2.43288	Low-risk	GSM1855021	890	0	82.3474	29.6667	2.43836	High-risk
TCGA-55-8207	977	0	32.5667	2.67671	Low-risk	GSM1855022	831	0	81.9034	27.7	2.27671	High-risk
TCGA-55-8208	674	0	22.4667	1.84658	High-risk	GSM1855023	1174	0	86.0701	39.1333	3.21644	High-risk
TCGA-55-8299	469	1	15.6333	1.28493	Low-risk	GSM1855024	1006	0	80.0289	33.5333	2.75616	Low-risk
TCGA-55-8301	534	0	17.8	1.46301	High-risk	GSM1855026	1038	0	81.3513	34.6	2.84384	High-risk
TCGA-55-8302	478	0	15.9333	1.30959	High-risk	GSM1855027	837	1	81.8483	27.9	2.29315	High-risk
TCGA-55-8507	418	0	13.9333	1.14521	Low-risk	GSM1855028	911	0	80.073	30.3667	2.49589	Low-risk
TCGA-55-8508	617	0	20.5667	1.69041	Low-risk	GSM1855029	780	1	87.205	26	2.13699	High-risk
TCGA-55-8510	539	0	17.9667	1.47671	High-risk	GSM1855031	1033	0	80.0668	34.4333	2.83014	Low-risk
TCGA-55-8511	552	0	18.4	1.51233	High-risk	GSM1855032	818	0	77.6582	27.2667	2.2411	Low-risk
TCGA-55-8513	791	0	26.3667	2.16712	Low-risk	GSM1855033	1011	0	80.8057	33.7	2.76986	Low-risk
TCGA-55-8514	520	0	17.3333	1.42466	Low-risk	GSM1855034	809	0	73.2162	26.9667	2.21644	Low-risk
TCGA-55-8614	536	0	17.8667	1.46849	Low-risk	GSM1855035	1074	0	78.8225	35.8	2.94247	Low-risk
TCGA-55-8616	48	0	1.6	0.131507	Low-risk	GSM1855036	932	1	74.0021	31.0667	2.55342	Low-risk
TCGA-55-8619	416	0	13.8667	1.13973	Low-risk	GSM1855037	1057	0	79.6138	35.2333	2.89589	Low-risk
TCGA-55-8621	515	0	17.1667	1.41096	Low-risk	GSM1855038	871	0	82.0738	29.0333	2.3863	High-risk
TCGA-55-A48X	689	0	22.9667	1.88767	Low-risk	GSM1855039	267	1	87.93	8.9	0.731507	High-risk
TCGA-55-A48Y	630	0	21	1.72603	Low-risk	GSM1855040	807	0	79.2035	26.9	2.21096	Low-risk
TCGA-55-A490	99	1	3.3	0.271233	High-risk	GSM1855041	373	0	78.5729	12.4333	1.02192	Low-risk
TCGA-55-A491	626	0	20.8667	1.71507	High-risk	GSM1855042	937	0	77.3635	31.2333	2.56712	Low-risk
TCGA-55-A492	596	0	19.8667	1.63288	Low-risk	GSM1855043	1029	0	77.6289	34.3	2.81918	Low-risk
TCGA-55-A494	481	0	16.0333	1.31781	Low-risk	GSM1855044	987	0	74.9618	32.9	2.70411	Low-risk
TCGA-55-A4DF	614	1	20.4667	1.68219	High-risk	GSM1855045	860	0	74.9623	28.6667	2.35616	Low-risk
TCGA-55-A4DG	608	0	20.2667	1.66575	Low-risk	GSM1855046	939	0	74.2614	31.3	2.5726	Low-risk
TCGA-55-A57B	546	0	18.2	1.49589	Low-risk	GSM1855047	1019	0	83.6812	33.9667	2.79178	High-risk
TCGA-62-8395	1216	0	40.5333	3.33151	Low-risk	GSM1855048	652	1	70.7434	21.7333	1.7863	Low-risk
TCGA-62-8397	1289	0	42.9667	3.53151	Low-risk	GSM1855049	219	1	82.7265	7.3	0.6	High-risk
TCGA-62-A46O	1454	1	48.4667	3.98356	Low-risk	GSM1855050	698	0	78.3736	23.2667	1.91233	Low-risk
TCGA-62-A46P	594	1	19.8	1.6274	Low-risk	GSM1855051	622	0	75.1306	20.7333	1.70411	Low-risk
TCGA-62-A46R	1725	1	57.5	4.72603	Low-risk	GSM1855052	951	1	82.6137	31.7	2.60548	High-risk
TCGA-62-A46S	1653	1	55.1	4.52877	Low-risk	GSM1855053	1015	0	72.976	33.8333	2.78082	Low-risk
TCGA-62-A46V	2199	0	73.3	6.02466	Low-risk	GSM1855054	900	0	68.0337	30	2.46575	Low-risk
TCGA-62-A470	1194	1	39.8	3.27123	Low-risk	GSM1855055	1076	0	77.73	35.8667	2.94795	Low-risk
TCGA-62-A471	1246	0	41.5333	3.4137	High-risk	GSM1855056	1061	0	67.1917	35.3667	2.90685	Low-risk
TCGA-62-A472	910	0	30.3333	2.49315	High-risk	GSM1855057	76	0	77.8728	2.53333	0.208219	Low-risk
TCGA-64-1676	1728	0	57.6	4.73425	High-risk	GSM1855059	588	0	77.6827	19.6	1.61096	Low-risk
TCGA-64-1681	1167	1	38.9	3.19726	Low-risk	GSM1855060	1033	0	86.0099	34.4333	2.83014	High-risk
TCGA-64-5774	2676	0	89.2	7.33151	Low-risk	GSM1855062	600	1	85.2053	20	1.64384	High-risk
TCGA-64-5778	1305	0	43.5	3.57534	High-risk	GSM1855064	980	0	80.0739	32.6667	2.68493	Low-risk
TCGA-64-5781	1559	0	51.9667	4.27123	High-risk	GSM1855065	724	0	80.8314	24.1333	1.98356	Low-risk
TCGA-64-5815	866	0	28.8667	2.3726	High-risk	GSM1855066	997	0	75.7197	33.2333	2.73151	Low-risk
TCGA-67-3770	610	0	20.3333	1.67123	High-risk	GSM1855067	987	0	77.5949	32.9	2.70411	Low-risk
TCGA-67-3771	610	0	20.3333	1.67123	Low-risk	GSM1855068	1031	1	83.1349	34.3667	2.82466	High-risk
TCGA-67-3772	573	0	19.1	1.56986	Low-risk	GSM1855069	305	0	79.5306	10.1667	0.835616	Low-risk
TCGA-67-3773	427	0	14.2333	1.16986	Low-risk	GSM1855071	597	0	78.0142	19.9	1.63562	Low-risk
TCGA-67-3774	385	0	12.8333	1.05479	Low-risk	GSM1855072	679	0	79.7644	22.6333	1.86027	Low-risk
TCGA-67-6215	174	0	5.8	0.476712	Low-risk	GSM1855073	1042	0	71.293	34.7333	2.85479	Low-risk
TCGA-67-6216	141	0	4.7	0.386301	Low-risk	GSM1855074	733	0	72.7133	24.4333	2.00822	Low-risk
TCGA-67-6217	422	0	14.0667	1.15616	Low-risk	GSM1855075	897	0	76.5447	29.9	2.45753	Low-risk
TCGA-69-7760	202	0	6.73333	0.553425	Low-risk	GSM1855077	855	0	75.7217	28.5	2.34247	Low-risk
TCGA-69-7761	186	0	6.2	0.509589	Low-risk	GSM1855078	882	0	82.1032	29.4	2.41644	High-risk
TCGA-69-7763	690	0	23	1.89041	Low-risk	GSM1855079	336	1	85.6095	11.2	0.920548	High-risk
TCGA-69-7764	414	0	13.8	1.13425	Low-risk	GSM1855080	671	0	81.1007	22.3667	1.83836	Low-risk
TCGA-69-7973	230	0	7.66667	0.630137	Low-risk	GSM1855081	777	0	79.7448	25.9	2.12877	Low-risk
TCGA-69-7978	134	0	4.46667	0.367123	High-risk	GSM1855082	595	0	75.9259	19.8333	1.63014	Low-risk
TCGA-69-7979	408	0	13.6	1.11781	High-risk	GSM1855084	919	0	72.5563	30.6333	2.51781	Low-risk
TCGA-69-7980	411	0	13.7	1.12603	Low-risk	GSM1855085	971	0	83.0311	32.3667	2.66027	High-risk
TCGA-69-8253	426	0	14.2	1.16712	Low-risk	GSM1855086	882	0	81.8983	29.4	2.41644	High-risk
TCGA-69-8255	129	0	4.3	0.353425	High-risk	GSM1855087	938	0	71.8742	31.2667	2.56986	Low-risk
TCGA-69-8453	813	0	27.1	2.2274	Low-risk	GSM1855088	468	0	69.8817	15.6	1.28219	Low-risk
TCGA-69-A59K	591	0	19.7	1.61918	Low-risk	GSM1855089	834	0	77.2224	27.8	2.28493	Low-risk
TCGA-71-6725	256	0	8.53333	0.70137	High-risk	GSM1855091	936	1	81.1125	31.2	2.56438	High-risk
TCGA-71-8520	210	1	7	0.575342	High-risk	GSM1855092	732	0	78.0806	24.4	2.00548	Low-risk
TCGA-73-4658	1600	1	53.3333	4.38356	High-risk	GSM1855093	766	0	80.3378	25.5333	2.09863	Low-risk
TCGA-73-4662	2515	0	83.8333	6.89041	Low-risk	GSM1855094	607	0	82.4643	20.2333	1.66301	High-risk
TCGA-73-4668	467	0	15.5667	1.27945	High-risk	GSM1855095	578	0	89.5178	19.2667	1.58356	High-risk
TCGA-73-4676	281	1	9.36667	0.769863	High-risk	GSM1855098	759	0	74.7158	25.3	2.07945	Low-risk
TCGA-73-7498	1189	0	39.6333	3.25753	Low-risk	GSM1855099	917	1	70.7487	30.5667	2.51233	Low-risk
TCGA-73-7499	1531	1	51.0333	4.19452	High-risk	GSM1855100	868	0	76.7464	28.9333	2.37808	Low-risk
TCGA-73-A9RS	340	1	11.3333	0.931507	Low-risk	GSM1855103	568	0	81.5867	18.9333	1.55616	High-risk
TCGA-75-5125	2027	1	67.5667	5.55342	High-risk	GSM1855105	555	0	75.3162	18.5	1.52055	Low-risk
TCGA-75-5146	2368	0	78.9333	6.48767	Low-risk	GSM1855106	306	1	81.2241	10.2	0.838356	High-risk
TCGA-75-5147	1333	0	44.4333	3.65205	Low-risk	GSM1855107	906	0	83.967	30.2	2.48219	High-risk
TCGA-75-6206	2590	0	86.3333	7.09589	Low-risk	GSM1855109	693	1	87.3145	23.1	1.89863	High-risk
TCGA-75-6212	1516	1	50.5333	4.15342	Low-risk	GSM1855110	680	0	80.9713	22.6667	1.86301	Low-risk
TCGA-75-7025	3305	0	110.167	9.05479	Low-risk	GSM1855112	820	0	74.6037	27.3333	2.24658	Low-risk
TCGA-75-7027	3059	0	101.967	8.38082	High-risk	GSM1855113	750	0	70.0974	25	2.05479	Low-risk
TCGA-78-7143	4961	1	165.367	13.5918	High-risk	GSM1855114	708	0	80.2936	23.6	1.93973	Low-risk
TCGA-78-7147	586	1	19.5333	1.60548	Low-risk	GSM1855116	672	0	78.177	22.4	1.8411	Low-risk
TCGA-78-7148	626	1	20.8667	1.71507	Low-risk	GSM1855120	216	1	85.1998	7.2	0.591781	High-risk
TCGA-78-7150	666	1	22.2	1.82466	High-risk	GSM1855122	757	0	77.442	25.2333	2.07397	Low-risk
TCGA-78-7152	1215	1	40.5	3.32877	Low-risk	GSM1855123	760	0	76.7426	25.3333	2.08219	Low-risk
TCGA-78-7153	3635	0	121.167	9.9589	Low-risk	GSM1855124	1089	0	83.3064	36.3	2.98356	High-risk
TCGA-78-7155	1171	1	39.0333	3.20822	Low-risk	GSM1855126	577	0	78.2944	19.2333	1.58082	Low-risk
TCGA-78-7159	1974	0	65.8	5.40822	Low-risk	GSM1855128	906	0	80.9763	30.2	2.48219	Low-risk
TCGA-78-7161	291	1	9.7	0.79726	Low-risk	GSM1855129	628	0	74.7628	20.9333	1.72055	Low-risk
TCGA-78-7162	3169	1	105.633	8.68219	Low-risk	GSM1855131	696	1	79.5776	23.2	1.90685	Low-risk
TCGA-78-7163	7248	0	241.6	19.8575	Low-risk	GSM1855132	858	0	78.6232	28.6	2.35068	Low-risk
TCGA-78-7166	258	1	8.6	0.706849	High-risk	GSM1855133	701	0	71.1018	23.3667	1.92055	Low-risk
TCGA-78-7535	949	1	31.6333	2.6	High-risk	GSM1855134	382	1	74.8846	12.7333	1.04658	Low-risk
TCGA-78-7537	1622	1	54.0667	4.44384	Low-risk	GSM1855138	619	0	81.1043	20.6333	1.69589	Low-risk
TCGA-78-7539	791	0	26.3667	2.16712	Low-risk	GSM1855140	830	0	77.1448	27.6667	2.27397	Low-risk
TCGA-78-7540	1197	1	39.9	3.27945	High-risk	GSM1855141	821	0	71.0749	27.3667	2.24932	Low-risk
TCGA-78-7542	321	1	10.7	0.879452	High-risk	GSM1855142	831	0	82.6074	27.7	2.27671	High-risk
TCGA-78-7633	1528	1	50.9333	4.1863	Low-risk	GSM1855143	591	0	72.3017	19.7	1.61918	Low-risk
TCGA-78-8640	7062	0	235.4	19.3479	High-risk	GSM1855144	850	0	72.6993	28.3333	2.32877	Low-risk
TCGA-78-8648	1209	1	40.3	3.31233	High-risk	GSM1855145	809	1	82.1401	26.9667	2.21644	High-risk
TCGA-78-8655	2360	0	78.6667	6.46575	High-risk	GSM1855146	142	0	78.8323	4.73333	0.389041	Low-risk
TCGA-78-8660	321	1	10.7	0.879452	High-risk	GSM1855147	807	0	78.7567	26.9	2.21096	Low-risk
TCGA-78-8662	3361	1	112.033	9.20822	High-risk	GSM1855149	832	0	73.0722	27.7333	2.27945	Low-risk
TCGA-80-5608	2832	0	94.4	7.7589	Low-risk	GSM1855150	98	1	76.5583	3.26667	0.268493	Low-risk
TCGA-80-5611	2595	0	86.5	7.10959	High-risk	GSM1855151	798	0	71.4771	26.6	2.1863	Low-risk
TCGA-83-5908	824	0	27.4667	2.25753	High-risk	GSM1855152	799	0	73.0724	26.6333	2.18904	Low-risk
TCGA-86-6562	376	1	12.5333	1.03014	High-risk	GSM1855153	325	1	73.1469	10.8333	0.890411	Low-risk
TCGA-86-6851	179	0	5.96667	0.490411	Low-risk	GSM1855156	978	0	79.5241	32.6	2.67945	Low-risk
TCGA-86-7711	1046	1	34.8667	2.86575	High-risk	GSM1855157	806	0	78.5112	26.8667	2.20822	Low-risk
TCGA-86-7713	1157	0	38.5667	3.16986	Low-risk	GSM1855158	698	0	70.6177	23.2667	1.91233	Low-risk
TCGA-86-7953	997	0	33.2333	2.73151	High-risk	GSM1855159	861	0	72.4415	28.7	2.3589	Low-risk
TCGA-86-7954	605	0	20.1667	1.65753	Low-risk	GSM1855160	325	0	80.6546	10.8333	0.890411	Low-risk
TCGA-86-7955	1072	0	35.7333	2.93699	Low-risk	GSM1855161	332	1	80.7623	11.0667	0.909589	Low-risk
TCGA-86-8054	1148	0	38.2667	3.14521	Low-risk	GSM1855162	734	0	72.115	24.4667	2.01096	Low-risk
TCGA-86-8055	124	1	4.13333	0.339726	High-risk	GSM1855163	867	0	78.3433	28.9	2.37534	Low-risk
TCGA-86-8073	740	0	24.6667	2.0274	Low-risk	GSM1855164	830	0	85.5478	27.6667	2.27397	High-risk
TCGA-86-8075	694	1	23.1333	1.90137	High-risk	GSM1855165	541	1	71.1666	18.0333	1.48219	Low-risk
TCGA-86-8076	993	0	33.1	2.72055	Low-risk	GSM1855166	679	0	84.3098	22.6333	1.86027	High-risk
TCGA-86-8278	944	0	31.4667	2.5863	Low-risk	GSM1855168	40	1	74.0257	1.33333	0.109589	Low-risk
TCGA-86-8279	949	0	31.6333	2.6	Low-risk	GSM1855169	740	0	67.9057	24.6667	2.0274	Low-risk
TCGA-86-8280	701	0	23.3667	1.92055	Low-risk	GSM1855170	540	0	74.3031	18	1.47945	Low-risk
TCGA-86-8358	653	0	21.7667	1.78904	Low-risk	GSM1855171	1155	0	82.9633	38.5	3.16438	High-risk
TCGA-86-8585	353	0	11.7667	0.967123	High-risk	GSM1855172	797	0	76.4587	26.5667	2.18356	Low-risk
TCGA-86-8668	423	0	14.1	1.1589	Low-risk	GSM1855173	676	1	73.1787	22.5333	1.85205	Low-risk
TCGA-86-8669	938	0	31.2667	2.56986	Low-risk	GSM1855177	570	0	73.4647	19	1.56164	Low-risk
TCGA-86-8671	839	0	27.9667	2.29863	Low-risk	GSM1855178	58	1	81.1785	1.93333	0.158904	High-risk
TCGA-86-8673	862	0	28.7333	2.36164	High-risk	GSM1855181	534	0	75.6566	17.8	1.46301	Low-risk
TCGA-86-8674	806	0	26.8667	2.20822	Low-risk	GSM1855183	1692	0	77.5622	56.4	4.63562	Low-risk
TCGA-86-A456	896	0	29.8667	2.45479	Low-risk	GSM1855184	223	1	81.6286	7.43333	0.610959	High-risk
TCGA-86-A4D0	116	1	3.86667	0.317808	Low-risk	GSM1855185	1085	0	87.2457	36.1667	2.9726	High-risk
TCGA-86-A4JF	737	1	24.5667	2.01918	High-risk	GSM1855188	1357	1	76.9585	45.2333	3.71781	Low-risk
TCGA-86-A4P7	415	0	13.8333	1.13699	Low-risk	GSM1855190	520	1	87.6738	17.3333	1.42466	High-risk
TCGA-91-6828	323	0	10.7667	0.884932	Low-risk	GSM1855192	239	1	83.8088	7.96667	0.654795	High-risk
TCGA-91-6829	1258	1	41.9333	3.44658	Low-risk	GSM1855193	349	0	83.0406	11.6333	0.956164	High-risk
TCGA-91-6830	60	0	2	0.164384	Low-risk	GSM1855195	1025	1	79.9301	34.1667	2.80822	Low-risk
TCGA-91-6831	310	0	10.3333	0.849315	High-risk	GSM1855196	1560	1	79.9652	52	4.27397	Low-risk
TCGA-91-6835	79	0	2.63333	0.216438	Low-risk	GSM1855199	293	1	83.6211	9.76667	0.80274	High-risk
TCGA-91-6836	417	0	13.9	1.14247	High-risk	GSM1855200	1053	1	76.1473	35.1	2.88493	Low-risk
TCGA-91-6840	372	0	12.4	1.01918	Low-risk	GSM1855202	627	1	72.7025	20.9	1.71781	Low-risk
TCGA-91-6847	842	0	28.0667	2.30685	High-risk	GSM1855207	1293	0	89.7784	43.1	3.54247	High-risk
TCGA-91-7771	492	0	16.4	1.34795	Low-risk	GSM1855208	1293	1	82.453	43.1	3.54247	High-risk
TCGA-91-8496	505	0	16.8333	1.38356	Low-risk	GSM1855209	968	1	67.5186	32.2667	2.65205	Low-risk
TCGA-91-8497	434	1	14.4667	1.18904	Low-risk	GSM1855210	1843	0	74.5241	61.4333	5.04932	Low-risk
TCGA-91-8499	36	0	1.2	0.0986301	High-risk	GSM1855211	1616	0	81.1144	53.8667	4.4274	High-risk
TCGA-91-A4BC	44	0	1.46667	0.120548	Low-risk	GSM1855213	1703	0	77.3486	56.7667	4.66575	Low-risk
TCGA-91-A4BD	603	0	20.1	1.65205	Low-risk	GSM1855214	1834	0	68.9569	61.1333	5.02466	Low-risk
TCGA-93-7347	683	0	22.7667	1.87123	Low-risk	GSM1855215	1551	0	72.4542	51.7	4.24932	Low-risk
TCGA-93-7348	531	0	17.7	1.45479	Low-risk	GSM1855217	1554	0	69.4693	51.8	4.25753	Low-risk
TCGA-93-8067	186	0	6.2	0.509589	Low-risk	GSM1855220	1510	0	79.6136	50.3333	4.13699	Low-risk
TCGA-93-A4JO	33	1	1.1	0.090411	Low-risk	GSM1855221	701	0	72.669	23.3667	1.92055	Low-risk
TCGA-93-A4JQ	526	0	17.5333	1.4411	Low-risk	GSM1855222	1363	0	75.8442	45.4333	3.73425	Low-risk
TCGA-95-7039	1272	0	42.4	3.48493	High-risk	GSM1855223	1135	1	75.4629	37.8333	3.10959	Low-risk
TCGA-95-7043	503	1	16.7667	1.37808	Low-risk	GSM1855224	618	1	86.9951	20.6	1.69315	High-risk
TCGA-95-7562	87	1	2.9	0.238356	High-risk	GSM1855225	1037	1	81.1059	34.5667	2.8411	High-risk
TCGA-95-7567	568	0	18.9333	1.55616	High-risk	GSM1855226	1599	0	71.3457	53.3	4.38082	Low-risk
TCGA-95-7944	377	0	12.5667	1.03288	High-risk	GSM1855229	2077	0	70.9049	69.2333	5.69041	Low-risk
TCGA-95-7947	477	0	15.9	1.30685	Low-risk	GSM1855230	1652	0	78.2639	55.0667	4.52603	Low-risk
TCGA-95-7948	476	0	15.8667	1.30411	Low-risk	GSM1855231	489	1	81.5898	16.3	1.33973	High-risk
TCGA-95-8039	830	0	27.6667	2.27397	Low-risk	GSM1855232	762	1	85.8446	25.4	2.08767	High-risk
TCGA-95-8494	84	0	2.8	0.230137	High-risk	GSM1855234	1693	0	80.4521	56.4333	4.63836	Low-risk
TCGA-95-A4VN	553	0	18.4333	1.51507	High-risk	GSM1855235	713	1	74.8066	23.7667	1.95342	Low-risk
TCGA-97-7546	1285	0	42.8333	3.52055	Low-risk	GSM1855236	1652	0	76.9213	55.0667	4.52603	Low-risk
TCGA-97-7547	1965	0	65.5	5.38356	Low-risk	GSM1855238	1629	1	79.4426	54.3	4.46301	Low-risk
TCGA-97-7552	1932	0	64.4	5.29315	Low-risk
TCGA-97-7553	1870	0	62.3333	5.12329	Low-risk
TCGA-97-7937	564	0	18.8	1.54521	Low-risk
TCGA-97-7941	484	0	16.1333	1.32603	Low-risk
TCGA-97-8172	545	0	18.1667	1.49315	Low-risk
TCGA-97-8174	164	1	5.46667	0.449315	Low-risk
TCGA-97-8175	551	0	18.3667	1.50959	High-risk
TCGA-97-8177	499	0	16.6333	1.36712	Low-risk
TCGA-97-8179	435	0	14.5	1.19178	Low-risk
TCGA-97-8552	626	0	20.8667	1.71507	Low-risk
TCGA-97-A4LX	614	0	20.4667	1.68219	High-risk
TCGA-97-A4M0	652	0	21.7333	1.7863	Low-risk
TCGA-97-A4M1	601	0	20.0333	1.64658	Low-risk
TCGA-97-A4M2	624	0	20.8	1.70959	Low-risk
TCGA-97-A4M3	540	0	18	1.47945	Low-risk
TCGA-97-A4M5	634	0	21.1333	1.73699	Low-risk
TCGA-97-A4M6	568	0	18.9333	1.55616	Low-risk
TCGA-97-A4M7	629	0	20.9667	1.72329	Low-risk
TCGA-99-8028	1118	0	37.2667	3.06301	High-risk
TCGA-99-8032	44	0	1.46667	0.120548	Low-risk
TCGA-99-AA5R	658	0	21.9333	1.80274	Low-risk
TCGA-J2-8192	739	0	24.6333	2.02466	Low-risk
TCGA-J2-8194	724	0	24.1333	1.98356	Low-risk
TCGA-J2-A4AD	550	1	18.3333	1.50685	High-risk
TCGA-J2-A4AE	1079	0	35.9667	2.95616	Low-risk
TCGA-J2-A4AG	988	0	32.9333	2.70685	Low-risk
TCGA-L4-A4E5	578	0	19.2667	1.58356	High-risk
TCGA-L4-A4E6	435	0	14.5	1.19178	Low-risk
TCGA-L9-A443	193	1	6.43333	0.528767	Low-risk
TCGA-L9-A444	307	0	10.2333	0.841096	Low-risk
TCGA-L9-A50W	442	1	14.7333	1.21096	Low-risk
TCGA-L9-A743	664	0	22.1333	1.81918	High-risk
TCGA-L9-A7SV	565	0	18.8333	1.54795	Low-risk
TCGA-L9-A8F4	476	0	15.8667	1.30411	Low-risk
TCGA-MN-A4N1	827	0	27.5667	2.26575	High-risk
TCGA-MN-A4N4	1175	0	39.1667	3.21918	High-risk
TCGA-MN-A4N5	84	0	2.8	0.230137	Low-risk
TCGA-MP-A4SV	2620	1	87.3333	7.17808	Low-risk
TCGA-MP-A4SW	1778	1	59.2667	4.87123	High-risk
TCGA-MP-A4SY	1501	1	50.0333	4.11233	High-risk
TCGA-MP-A4T4	2617	1	87.2333	7.16986	High-risk
TCGA-MP-A4TA	950	1	31.6667	2.60274	High-risk
TCGA-MP-A4TE	896	1	29.8667	2.45479	Low-risk
TCGA-MP-A4TF	336	1	11.2	0.920548	High-risk
TCGA-MP-A4TH	741	0	24.7	2.03014	Low-risk
TCGA-MP-A4TI	429	1	14.3	1.17534	High-risk
TCGA-MP-A4TJ	339	1	11.3	0.928767	Low-risk
TCGA-MP-A4TK	582	1	19.4	1.59452	High-risk
TCGA-MP-A5C7	2248	0	74.9333	6.1589	Low-risk
TCGA-NJ-A4YF	2161	0	72.0333	5.92055	Low-risk
TCGA-NJ-A4YG	2261	0	75.3667	6.19452	Low-risk
TCGA-NJ-A4YP	50	0	1.66667	0.136986	High-risk
TCGA-NJ-A4YQ	1432	0	47.7333	3.92329	Low-risk
TCGA-NJ-A55R	603	0	20.1	1.65205	Low-risk
TCGA-O1-A52J	1798	1	59.9333	4.92603	Low-risk
TCGA-S2-AA1A	513	0	17.1	1.40548	Low-risk
